# Supplementary material for: Cyclodextrin-based host-guest complexes loaded with regorafenib for colorectal cancer treatment
Source: Nat Commun. 2021 Feb 3;12:759. doi: 10.1038/s41467-021-21071-0 (PMC7858623; doi:10.1038/s41467-021-21071-0)
Supplement: Supplementary file 4 — Source Data [file 41467_2021_21071_MOESM4_ESM.xlsx]

## Sheet: Figure 2e
Figure 2e	XRD patterns of RG, M-γ-CD, none-channel type RG@M-γ-CD, channel-type RG@M-γ-CD, and stimulated channel-type γ-CD
	RG		M-γ-CD		none-channel type RG@M-γ-CD		channel-type RG@M-γ-CD		stimulated channel-type γ-CD
	3	103	3	96	3	157	3	105	4	0
	3.02	103	3.02	93	3.02	165	3.02	97	4.05	0
	3.04	122	3.04	90	3.04	144	3.04	104	4.1	0
	3.06	120	3.06	90	3.06	155	3.06	122	4.15	0
	3.08	109	3.08	90	3.08	159	3.08	118	4.2	0
	3.1	100	3.1	88	3.1	170	3.1	102	4.25	0
	3.12	108	3.12	89	3.12	156	3.12	118	4.3	0
	3.14	103	3.14	66	3.14	168	3.14	87	4.35	0
	3.16	124	3.16	94	3.16	122	3.16	110	4.4	0
	3.18	93	3.18	78	3.18	147	3.18	110	4.45	0
	3.2	98	3.2	89	3.2	146	3.2	116	4.5	0
	3.22	104	3.22	80	3.22	156	3.22	88	4.55	0
	3.24	92	3.24	95	3.24	150	3.24	101	4.6	0
	3.26	101	3.26	87	3.26	122	3.26	102	4.65	0
	3.28	114	3.28	77	3.28	126	3.28	86	4.7	0
	3.3	107	3.3	78	3.3	125	3.3	94	4.75	0
	3.32	95	3.32	79	3.32	119	3.32	97	4.8	0
	3.34	79	3.34	78	3.34	102	3.34	96	4.85	0.058731
	3.36	82	3.36	89	3.36	110	3.36	98	4.9	0.078723
	3.38	80	3.38	82	3.38	117	3.38	90	4.95	0.107236
	3.4	81	3.4	86	3.4	106	3.4	104	5	0.154235
	3.42	95	3.42	71	3.42	105	3.42	92	5.05	0.24041
	3.44	101	3.44	65	3.44	117	3.44	103	5.1	0.424958
	3.46	60	3.46	90	3.46	97	3.46	103	5.15	0.939243
	3.48	82	3.48	84	3.48	79	3.48	90	5.2	4.58356
	3.5	70	3.5	86	3.5	123	3.5	104	5.25	45.401
	3.52	92	3.52	74	3.52	122	3.52	91	5.3	4.41032
	3.54	87	3.54	86	3.54	114	3.54	76	5.35	0.99931
	3.56	62	3.56	84	3.56	83	3.56	85	5.4	0.42346
	3.58	82	3.58	83	3.58	100	3.58	68	5.45	0.239186
	3.6	80	3.6	74	3.6	73	3.6	88	5.5	0.153499
	3.62	67	3.62	82	3.62	107	3.62	84	5.55	0.106779
	3.64	82	3.64	77	3.64	92	3.64	101	5.6	0.078538
	3.66	78	3.66	74	3.66	100	3.66	96	5.65	0.058961
	3.68	68	3.68	78	3.68	91	3.68	99	5.7	0.000424
	3.7	83	3.7	80	3.7	90	3.7	89	5.75	9.24e-05
	3.72	84	3.72	66	3.72	102	3.72	95	5.8	0
	3.74	58	3.74	65	3.74	92	3.74	101	5.85	0
	3.76	84	3.76	62	3.76	87	3.76	107	5.9	0
	3.78	59	3.78	79	3.78	90	3.78	110	5.95	0
	3.8	81	3.8	63	3.8	70	3.8	104	6	0
	3.82	73	3.82	73	3.82	88	3.82	116	6.05	1.13e-05
	3.84	54	3.84	75	3.84	84	3.84	136	6.1	0.000277
	3.86	60	3.86	66	3.86	77	3.86	99	6.15	0.000365
	3.88	61	3.88	78	3.88	69	3.88	81	6.2	0.0005
	3.9	72	3.9	58	3.9	97	3.9	76	6.25	0.000726
	3.92	69	3.92	63	3.92	83	3.92	88	6.3	0.001148
	3.94	68	3.94	88	3.94	67	3.94	73	6.35	0.002078
	3.96	71	3.96	64	3.96	91	3.96	84	6.4	0.004811
	3.98	59	3.98	62	3.98	79	3.98	82	6.45	0.032261
	4	51	4	71	4	74	4	90	6.5	0.18303
	4.02	52	4.02	64	4.02	80	4.02	48	6.55	0.014328
	4.04	59	4.04	77	4.04	60	4.04	74	6.6	0.003642
	4.06	73	4.06	78	4.06	69	4.06	62	6.65	0.001719
	4.08	59	4.08	80	4.08	92	4.08	52	6.7	0.000995
	4.1	61	4.1	64	4.1	88	4.1	79	6.75	0.000647
	4.12	67	4.12	72	4.12	66	4.12	87	6.8	0.000455
	4.14	60	4.14	76	4.14	77	4.14	75	6.85	0.000336
	4.16	66	4.16	67	4.16	79	4.16	86	6.9	0.000229
	4.18	53	4.18	65	4.18	77	4.18	92	6.95	0
	4.2	67	4.2	68	4.2	73	4.2	80	7	0.097915
	4.22	53	4.22	81	4.22	64	4.22	76	7.05	0.291817
	4.24	62	4.24	71	4.24	75	4.24	67	7.1	0.387851
	4.26	53	4.26	75	4.26	62	4.26	69	7.15	0.540366
	4.28	54	4.28	59	4.28	62	4.28	81	7.2	0.804228
	4.3	51	4.3	66	4.3	83	4.3	73	7.25	1.32206
	4.32	41	4.32	74	4.32	70	4.32	72	7.3	2.55174
	4.34	53	4.34	77	4.34	75	4.34	80	7.35	6.83836
	4.36	52	4.36	65	4.36	70	4.36	72	7.4	89.3544
	4.38	62	4.38	74	4.38	69	4.38	53	7.45	100
	4.4	58	4.4	90	4.4	73	4.4	66	7.5	7.4892
	4.42	59	4.42	71	4.42	64	4.42	62	7.55	2.69617
	4.44	69	4.44	92	4.44	62	4.44	90	7.6	1.63355
	4.46	61	4.46	93	4.46	67	4.46	67	7.65	2.0593
	4.48	59	4.48	73	4.48	66	4.48	82	7.7	0.650269
	4.5	49	4.5	99	4.5	70	4.5	66	7.75	0.419754
	4.52	65	4.52	87	4.52	82	4.52	73	7.8	0.308081
	4.54	61	4.54	83	4.54	64	4.54	77	7.85	0.118339
	4.56	64	4.56	68	4.56	77	4.56	71	7.9	0.00472
	4.58	54	4.58	88	4.58	67	4.58	81	7.95	0.003431
	4.6	53	4.6	101	4.6	77	4.6	58	8	0.002659
	4.62	56	4.62	89	4.62	75	4.62	83	8.05	0.001918
	4.64	49	4.64	94	4.64	55	4.64	81	8.1	0.000627
	4.66	51	4.66	108	4.66	67	4.66	65	8.15	0.001044
	4.68	57	4.68	81	4.68	76	4.68	72	8.2	0.002104
	4.7	75	4.7	99	4.7	66	4.7	82	8.25	0.00821
	4.72	59	4.72	100	4.72	60	4.72	78	8.3	0.084445
	4.74	63	4.74	107	4.74	79	4.74	82	8.35	0.040254
	4.76	51	4.76	116	4.76	67	4.76	59	8.4	0.007383
	4.78	54	4.78	98	4.78	60	4.78	69	8.45	0.010088
	4.8	51	4.8	125	4.8	58	4.8	63	8.5	0.059498
	4.82	48	4.82	116	4.82	64	4.82	77	8.55	0.006873
	4.84	59	4.84	127	4.84	59	4.84	79	8.6	0.001602
	4.86	51	4.86	136	4.86	74	4.86	66	8.65	0.000816
	4.88	60	4.88	134	4.88	69	4.88	67	8.7	0.00053
	4.9	68	4.9	175	4.9	70	4.9	106	8.75	0.000559
	4.92	52	4.92	153	4.92	76	4.92	86	8.8	0.00055
	4.94	64	4.94	175	4.94	57	4.94	83	8.85	0.000827
	4.96	48	4.96	204	4.96	78	4.96	83	8.9	0.001301
	4.98	61	4.98	254	4.98	61	4.98	63	8.95	0.001825
	5	55	5	264	5	62	5	74	9	0.003068
	5.02	49	5.02	312	5.02	83	5.02	98	9.05	0.006482
	5.04	44	5.04	398	5.04	74	5.04	84	9.1	0.040457
	5.06	47	5.06	451	5.06	65	5.06	96	9.15	0.186176
	5.08	41	5.08	472	5.08	55	5.08	89	9.2	0.028453
	5.1	45	5.1	340	5.1	56	5.1	95	9.25	0.150998
	5.12	60	5.12	231	5.12	73	5.12	103	9.3	0.140977
	5.14	47	5.14	145	5.14	64	5.14	126	9.35	0.011968
	5.16	46	5.16	97	5.16	68	5.16	113	9.4	0.004547
	5.18	58	5.18	88	5.18	64	5.18	113	9.45	0.002464
	5.2	52	5.2	66	5.2	83	5.2	143	9.5	0.00156
	5.22	60	5.22	53	5.22	74	5.22	161	9.55	0.001044
	5.24	39	5.24	66	5.24	81	5.24	196	9.6	0.000575
	5.26	54	5.26	78	5.26	89	5.26	198	9.65	0.000431
	5.28	50	5.28	57	5.28	69	5.28	163	9.7	0.000155
	5.3	50	5.3	65	5.3	67	5.3	110	9.75	0
	5.32	53	5.32	72	5.32	60	5.32	81	9.8	0
	5.34	42	5.34	57	5.34	58	5.34	71	9.85	0
	5.36	46	5.36	62	5.36	60	5.36	76	9.9	0
	5.38	48	5.38	58	5.38	76	5.38	61	9.95	0
	5.4	50	5.4	64	5.4	39	5.4	48	10	0
	5.42	38	5.42	63	5.42	65	5.42	62	10.05	0
	5.44	40	5.44	57	5.44	58	5.44	64	10.1	0.028048
	5.46	49	5.46	72	5.46	54	5.46	61	10.15	0.044211
	5.48	41	5.48	65	5.48	59	5.48	65	10.2	0.059625
	5.5	54	5.5	63	5.5	59	5.5	56	10.25	0.085184
	5.52	46	5.52	66	5.52	48	5.52	45	10.3	0.130597
	5.54	49	5.54	54	5.54	47	5.54	70	10.35	0.224497
	5.56	44	5.56	63	5.56	55	5.56	66	10.4	0.472249
	5.58	53	5.58	67	5.58	55	5.58	51	10.45	1.83085
	5.6	35	5.6	73	5.6	62	5.6	59	10.5	22.4979
	5.62	50	5.62	55	5.62	64	5.62	77	10.55	6.34265
	5.64	46	5.64	56	5.64	69	5.64	60	10.6	0.728867
	5.66	39	5.66	55	5.66	60	5.66	73	10.65	0.634056
	5.68	42	5.68	65	5.68	45	5.68	60	10.7	0.280894
	5.7	50	5.7	71	5.7	60	5.7	47	10.75	0.111409
	5.72	48	5.72	63	5.72	69	5.72	49	10.8	0.072886
	5.74	43	5.74	60	5.74	61	5.74	56	10.85	0.052137
	5.76	39	5.76	73	5.76	70	5.76	52	10.9	0.039357
	5.78	43	5.78	73	5.78	68	5.78	62	10.95	0.007365
	5.8	39	5.8	60	5.8	63	5.8	58	11	0.001101
	5.82	44	5.82	69	5.82	71	5.82	47	11.05	0.007099
	5.84	40	5.84	57	5.84	56	5.84	62	11.1	0.013433
	5.86	44	5.86	89	5.86	73	5.86	55	11.15	0.025974
	5.88	46	5.88	79	5.88	65	5.88	58	11.2	0.044142
	5.9	42	5.9	85	5.9	88	5.9	46	11.25	0.043497
	5.92	39	5.92	85	5.92	69	5.92	72	11.3	0.088577
	5.94	44	5.94	72	5.94	60	5.94	63	11.35	0.117455
	5.96	44	5.96	74	5.96	63	5.96	52	11.4	0.334482
	5.98	40	5.98	89	5.98	47	5.98	62	11.45	4.78892
	6	51	6	95	6	46	6	54	11.5	3.54382
	6.02	38	6.02	115	6.02	47	6.02	63	11.55	0.296203
	6.04	53	6.04	78	6.04	62	6.04	61	11.6	0.106036
	6.06	56	6.06	103	6.06	70	6.06	60	11.65	0.067167
	6.08	45	6.08	129	6.08	53	6.08	57	11.7	0.066138
	6.1	49	6.1	120	6.1	53	6.1	62	11.75	0.205508
	6.12	49	6.12	150	6.12	41	6.12	55	11.8	0.145076
	6.14	36	6.14	155	6.14	60	6.14	52	11.85	0.067261
	6.16	48	6.16	169	6.16	59	6.16	58	11.9	0.082514
	6.18	54	6.18	164	6.18	65	6.18	65	11.95	0.159263
	6.2	41	6.2	116	6.2	74	6.2	74	12	0.608167
	6.22	55	6.22	83	6.22	58	6.22	52	12.05	7.33469
	6.24	55	6.24	66	6.24	55	6.24	74	12.1	2.5503
	6.26	48	6.26	66	6.26	61	6.26	65	12.15	0.255341
	6.28	56	6.28	57	6.28	64	6.28	60	12.2	0.102904
	6.3	46	6.3	58	6.3	50	6.3	53	12.25	0.056227
	6.32	60	6.32	51	6.32	63	6.32	58	12.3	0.037482
	6.34	58	6.34	53	6.34	46	6.34	72	12.35	0.055337
	6.36	63	6.36	37	6.36	53	6.36	64	12.4	0.03082
	6.38	56	6.38	52	6.38	51	6.38	53	12.45	0.016573
	6.4	59	6.4	44	6.4	54	6.4	57	12.5	0.008108
	6.42	67	6.42	40	6.42	48	6.42	54	12.55	0.014589
	6.44	64	6.44	48	6.44	48	6.44	69	12.6	0.204317
	6.46	82	6.46	54	6.46	58	6.46	94	12.65	0.164573
	6.48	67	6.48	50	6.48	59	6.48	83	12.7	0.01433
	6.5	73	6.5	39	6.5	45	6.5	99	12.75	0.005032
	6.52	76	6.52	47	6.52	50	6.52	94	12.8	0.002845
	6.54	99	6.54	37	6.54	50	6.54	81	12.85	0.002208
	6.56	95	6.56	41	6.56	50	6.56	66	12.9	0.002606
	6.58	114	6.58	33	6.58	57	6.58	75	12.95	0.008393
	6.6	101	6.6	50	6.6	37	6.6	91	13	0.069786
	6.62	103	6.62	44	6.62	46	6.62	81	13.05	0.01993
	6.64	131	6.64	45	6.64	55	6.64	89	13.1	0.002231
	6.66	131	6.66	47	6.66	58	6.66	88	13.15	0.001002
	6.68	130	6.68	40	6.68	40	6.68	84	13.2	0.000637
	6.7	132	6.7	47	6.7	44	6.7	108	13.25	0.001565
	6.72	131	6.72	46	6.72	58	6.72	98	13.3	0.002979
	6.74	130	6.74	45	6.74	47	6.74	100	13.35	0.00487
	6.76	153	6.76	51	6.76	45	6.76	120	13.4	0.019563
	6.78	167	6.78	61	6.78	62	6.78	124	13.45	0.012288
	6.8	186	6.8	50	6.8	47	6.8	112	13.5	0.02273
	6.82	177	6.82	40	6.82	44	6.82	102	13.55	0.034962
	6.84	222	6.84	45	6.84	58	6.84	113	13.6	0.057044
	6.86	245	6.86	34	6.86	58	6.86	125	13.65	0.722581
	6.88	285	6.88	53	6.88	59	6.88	156	13.7	0.852812
	6.9	240	6.9	60	6.9	61	6.9	129	13.75	0.099903
	6.92	295	6.92	57	6.92	59	6.92	131	13.8	0.051333
	6.94	335	6.94	52	6.94	48	6.94	123	13.85	0.052062
	6.96	386	6.96	51	6.96	48	6.96	156	13.9	0.097233
	6.98	417	6.98	44	6.98	64	6.98	179	13.95	0.255236
	7	444	7	53	7	55	7	200	14	0.593018
	7.02	485	7.02	42	7.02	46	7.02	172	14.05	0.924863
	7.04	492	7.04	42	7.04	58	7.04	195	14.1	0.588119
	7.06	553	7.06	35	7.06	54	7.06	215	14.15	6.70785
	7.08	616	7.08	39	7.08	70	7.08	211	14.2	7.24493
	7.1	691	7.1	48	7.1	63	7.1	229	14.25	0.750478
	7.12	844	7.12	38	7.12	54	7.12	283	14.3	0.209142
	7.14	938	7.14	45	7.14	59	7.14	274	14.35	0.10442
	7.16	1203	7.16	34	7.16	58	7.16	322	14.4	0.062517
	7.18	1342	7.18	58	7.18	70	7.18	375	14.45	0.04797
	7.2	1681	7.2	38	7.2	78	7.2	376	14.5	0.044718
	7.22	2237	7.22	36	7.22	64	7.22	380	14.55	0.042725
	7.24	3129	7.24	41	7.24	83	7.24	363	14.6	0.039488
	7.26	4268	7.26	41	7.26	91	7.26	399	14.65	0.043716
	7.28	4242	7.28	32	7.28	81	7.28	457	14.7	0.070809
	7.3	2387	7.3	55	7.3	78	7.3	558	14.75	0.134275
	7.32	788	7.32	42	7.32	76	7.32	546	14.8	0.349193
	7.34	273	7.34	35	7.34	82	7.34	672	14.85	4.26604
	7.36	140	7.36	41	7.36	96	7.36	774	14.9	6.15102
	7.38	95	7.38	46	7.38	127	7.38	1027	14.95	0.826452
	7.4	80	7.4	56	7.4	151	7.4	1200	15	0.18357
	7.42	76	7.42	57	7.42	157	7.42	1394	15.05	0.088532
	7.44	61	7.44	38	7.44	131	7.44	1365	15.1	0.052576
	7.46	75	7.46	45	7.46	93	7.46	1034	15.15	0.037133
	7.48	79	7.48	46	7.48	69	7.48	623	15.2	0.0303
	7.5	82	7.5	46	7.5	65	7.5	308	15.25	0.028558
	7.52	61	7.52	38	7.52	63	7.52	208	15.3	0.045884
	7.54	70	7.54	60	7.54	43	7.54	119	15.35	0.251619
	7.56	77	7.56	35	7.56	47	7.56	128	15.4	0.171633
	7.58	78	7.58	44	7.58	53	7.58	103	15.45	0.071537
	7.6	71	7.6	46	7.6	35	7.6	104	15.5	0.114687
	7.62	69	7.62	56	7.62	48	7.62	124	15.55	1.05191
	7.64	72	7.64	81	7.64	37	7.64	109	15.6	1.302
	7.66	71	7.66	56	7.66	57	7.66	144	15.65	0.300099
	7.68	89	7.68	48	7.68	56	7.68	146	15.7	0.353442
	7.7	77	7.7	51	7.7	62	7.7	120	15.75	2.99495
	7.72	99	7.72	47	7.72	46	7.72	92	15.8	7.1164
	7.74	70	7.74	46	7.74	56	7.74	62	15.85	1.56799
	7.76	87	7.76	47	7.76	46	7.76	63	15.9	0.255849
	7.78	74	7.78	55	7.78	42	7.78	64	15.95	0.158985
	7.8	60	7.8	43	7.8	50	7.8	63	16	0.732515
	7.82	77	7.82	38	7.82	58	7.82	51	16.05	0.542243
	7.84	80	7.84	45	7.84	44	7.84	59	16.1	0.087779
	7.86	65	7.86	38	7.86	55	7.86	76	16.15	0.051978
	7.88	79	7.88	42	7.88	46	7.88	71	16.2	0.100294
	7.9	72	7.9	38	7.9	44	7.9	60	16.25	0.377493
	7.92	73	7.92	55	7.92	51	7.92	46	16.3	0.171191
	7.94	79	7.94	47	7.94	53	7.94	52	16.35	0.104849
	7.96	57	7.96	51	7.96	46	7.96	54	16.4	0.369126
	7.98	78	7.98	45	7.98	46	7.98	64	16.45	1.70576
	8	67	8	46	8	46	8	63	16.5	0.731909
	8.02	63	8.02	45	8.02	44	8.02	52	16.55	0.434387
	8.04	43	8.04	35	8.04	44	8.04	48	16.6	2.4291
	8.06	61	8.06	45	8.06	48	8.06	53	16.65	12.0011
	8.08	52	8.08	51	8.08	60	8.08	67	16.7	4.22465
	8.1	58	8.1	50	8.1	52	8.1	68	16.75	0.455516
	8.12	59	8.12	43	8.12	52	8.12	60	16.8	0.190867
	8.14	55	8.14	43	8.14	47	8.14	76	16.85	0.106476
	8.16	46	8.16	48	8.16	48	8.16	58	16.9	0.069398
	8.18	46	8.18	40	8.18	36	8.18	65	16.95	0.053791
	8.2	46	8.2	43	8.2	53	8.2	74	17	0.06314
	8.22	38	8.22	46	8.22	41	8.22	66	17.05	0.283299
	8.24	50	8.24	41	8.24	38	8.24	65	17.1	0.4653
	8.26	44	8.26	49	8.26	43	8.26	59	17.15	0.153287
	8.28	58	8.28	57	8.28	48	8.28	61	17.2	0.038936
	8.3	50	8.3	53	8.3	51	8.3	62	17.25	0.014763
	8.32	49	8.32	45	8.32	56	8.32	54	17.3	0.01469
	8.34	46	8.34	39	8.34	43	8.34	58	17.35	0.023837
	8.36	41	8.36	57	8.36	43	8.36	60	17.4	0.157343
	8.38	45	8.38	41	8.38	37	8.38	49	17.45	0.42453
	8.4	33	8.4	55	8.4	49	8.4	57	17.5	0.15751
	8.42	55	8.42	51	8.42	48	8.42	55	17.55	0.211577
	8.44	50	8.44	36	8.44	54	8.44	43	17.6	0.142707
	8.46	51	8.46	58	8.46	46	8.46	63	17.65	0.529358
	8.48	57	8.48	48	8.48	58	8.48	66	17.7	0.506915
	8.5	62	8.5	39	8.5	45	8.5	61	17.75	0.090247
	8.52	60	8.52	45	8.52	56	8.52	65	17.8	0.019804
	8.54	82	8.54	46	8.54	38	8.54	72	17.85	0.009996
	8.56	97	8.56	38	8.56	55	8.56	52	17.9	0.005828
	8.58	93	8.58	52	8.58	57	8.58	50	17.95	0.00404
	8.6	93	8.6	41	8.6	52	8.6	49	18	0.003008
	8.62	78	8.62	59	8.62	41	8.62	49	18.05	0.002518
	8.64	54	8.64	42	8.64	50	8.64	35	18.1	0.002121
	8.66	54	8.66	41	8.66	51	8.66	49	18.15	0.001999
	8.68	32	8.68	34	8.68	48	8.68	33	18.2	0.003588
	8.7	37	8.7	55	8.7	52	8.7	60	18.25	0.00854
	8.72	41	8.72	57	8.72	40	8.72	53	18.3	0.078788
	8.74	29	8.74	60	8.74	41	8.74	56	18.35	0.170256
	8.76	38	8.76	52	8.76	39	8.76	41	18.4	0.059308
	8.78	29	8.78	49	8.78	44	8.78	45	18.45	0.009613
	8.8	25	8.8	57	8.8	36	8.8	53	18.5	0.007542
	8.82	30	8.82	44	8.82	44	8.82	57	18.55	0.012038
	8.84	35	8.84	61	8.84	44	8.84	45	18.6	0.10677
	8.86	37	8.86	65	8.86	37	8.86	62	18.65	0.113534
	8.88	35	8.88	73	8.88	35	8.88	61	18.7	0.036599
	8.9	24	8.9	61	8.9	28	8.9	59	18.75	0.036278
	8.92	29	8.92	77	8.92	44	8.92	52	18.8	0.399376
	8.94	28	8.94	60	8.94	59	8.94	45	18.85	0.364227
	8.96	30	8.96	91	8.96	37	8.96	71	18.9	0.090536
	8.98	37	8.98	96	8.98	40	8.98	60	18.95	0.071779
	9	34	9	101	9	44	9	53	19	0.132581
	9.02	23	9.02	102	9.02	51	9.02	52	19.05	0.096872
	9.04	29	9.04	97	9.04	37	9.04	73	19.1	0.109472
	9.06	30	9.06	98	9.06	57	9.06	66	19.15	0.777386
	9.08	40	9.08	97	9.08	50	9.08	67	19.2	2.52375
	9.1	42	9.1	85	9.1	54	9.1	70	19.25	1.11611
	9.12	31	9.12	93	9.12	55	9.12	88	19.3	0.118041
	9.14	32	9.14	77	9.14	52	9.14	84	19.35	0.082245
	9.16	19	9.16	103	9.16	54	9.16	96	19.4	0.086425
	9.18	32	9.18	128	9.18	46	9.18	92	19.45	0.054082
	9.2	38	9.2	122	9.2	59	9.2	63	19.5	0.107379
	9.22	35	9.22	131	9.22	40	9.22	58	19.55	0.716716
	9.24	27	9.24	123	9.24	55	9.24	48	19.6	0.385495
	9.26	31	9.26	169	9.26	60	9.26	57	19.65	0.03996
	9.28	20	9.28	172	9.28	43	9.28	65	19.7	0.012765
	9.3	27	9.3	165	9.3	50	9.3	61	19.75	0.0071
	9.32	26	9.32	185	9.32	39	9.32	67	19.8	0.00531
	9.34	21	9.34	176	9.34	48	9.34	54	19.85	0.007852
	9.36	41	9.36	169	9.36	35	9.36	54	19.9	0.010593
	9.38	27	9.38	159	9.38	43	9.38	43	19.95	0.012748
	9.4	26	9.4	148	9.4	50	9.4	43	20	0.017716
	9.42	22	9.42	164	9.42	32	9.42	41	20.05	0.029322
	9.44	31	9.44	153	9.44	39	9.44	51	20.1	0.066922
	9.46	32	9.46	121	9.46	51	9.46	45	20.15	0.361665
	9.48	29	9.48	133	9.48	44	9.48	52	20.2	0.431679
	9.5	17	9.5	145	9.5	70	9.5	42	20.25	2.75191
	9.52	30	9.52	111	9.52	59	9.52	37	20.3	1.60712
	9.54	31	9.54	103	9.54	51	9.54	33	20.35	0.366548
	9.56	33	9.56	67	9.56	48	9.56	44	20.4	1.09999
	9.58	29	9.58	75	9.58	39	9.58	38	20.45	1.1414
	9.6	29	9.6	65	9.6	50	9.6	53	20.5	1.2991
	9.62	28	9.62	65	9.62	44	9.62	42	20.55	0.60717
	9.64	30	9.64	65	9.64	45	9.64	50	20.6	0.105753
	9.66	29	9.66	60	9.66	41	9.66	51	20.65	0.045559
	9.68	27	9.68	56	9.68	47	9.68	48	20.7	0.02353
	9.7	28	9.7	52	9.7	50	9.7	45	20.75	0.017703
	9.72	34	9.72	80	9.72	37	9.72	37	20.8	0.017769
	9.74	24	9.74	70	9.74	45	9.74	39	20.85	0.026289
	9.76	24	9.76	64	9.76	41	9.76	54	20.9	0.195714
	9.78	25	9.78	79	9.78	43	9.78	39	20.95	0.147647
	9.8	27	9.8	79	9.8	38	9.8	43	21	0.081054
	9.82	31	9.82	69	9.82	36	9.82	49	21.05	0.290305
	9.84	23	9.84	73	9.84	42	9.84	52	21.1	1.59835
	9.86	36	9.86	84	9.86	42	9.86	38	21.15	0.894577
	9.88	32	9.88	91	9.88	49	9.88	39	21.2	0.091037
	9.9	19	9.9	68	9.9	36	9.9	52	21.25	0.032254
	9.92	28	9.92	85	9.92	49	9.92	31	21.3	0.021479
	9.94	29	9.94	89	9.94	37	9.94	46	21.35	0.023987
	9.96	29	9.96	118	9.96	37	9.96	57	21.4	0.05444
	9.98	24	9.98	111	9.98	39	9.98	44	21.45	0.077174
	10	23	10	128	10	39	10	38	21.5	0.422415
	10.02	21	10.02	144	10.02	34	10.02	45	21.55	0.257373
	10.04	25	10.04	156	10.04	38	10.04	37	21.6	0.088829
	10.06	34	10.06	154	10.06	46	10.06	42	21.65	0.133265
	10.08	35	10.08	171	10.08	33	10.08	59	21.7	0.680788
	10.1	32	10.1	205	10.1	34	10.1	46	21.75	4.4145
	10.12	30	10.12	194	10.12	55	10.12	50	21.8	2.47636
	10.14	27	10.14	233	10.14	34	10.14	42	21.85	0.352228
	10.16	32	10.16	260	10.16	46	10.16	54	21.9	0.39044
	10.18	29	10.18	259	10.18	47	10.18	57	21.95	0.304954
	10.2	24	10.2	217	10.2	54	10.2	39	22	0.14878
	10.22	23	10.22	192	10.22	36	10.22	62	22.05	0.090305
	10.24	33	10.24	141	10.24	32	10.24	55	22.1	0.249916
	10.26	28	10.26	108	10.26	36	10.26	61	22.15	0.161591
	10.28	31	10.28	87	10.28	52	10.28	56	22.2	0.096457
	10.3	24	10.3	77	10.3	54	10.3	58	22.25	0.246977
	10.32	34	10.32	92	10.32	59	10.32	71	22.3	0.189886
	10.34	45	10.34	80	10.34	46	10.34	63	22.35	0.411985
	10.36	28	10.36	82	10.36	52	10.36	71	22.4	1.46977
	10.38	28	10.38	66	10.38	37	10.38	101	22.45	1.38619
	10.4	24	10.4	70	10.4	53	10.4	71	22.5	0.405243
	10.42	29	10.42	68	10.42	43	10.42	86	22.55	0.140733
	10.44	30	10.44	67	10.44	50	10.44	108	22.6	0.043704
	10.46	20	10.46	67	10.46	51	10.46	97	22.65	0.064876
	10.48	27	10.48	67	10.48	58	10.48	134	22.7	0.345356
	10.5	39	10.5	62	10.5	55	10.5	148	22.75	0.208731
	10.52	27	10.52	57	10.52	49	10.52	178	22.8	0.056312
	10.54	28	10.54	61	10.54	49	10.54	140	22.85	0.015331
	10.56	35	10.56	66	10.56	48	10.56	142	22.9	0.012072
	10.58	32	10.58	38	10.58	38	10.58	100	22.95	0.01685
	10.6	48	10.6	63	10.6	40	10.6	74	23	0.091305
	10.62	47	10.62	59	10.62	36	10.62	78	23.05	0.254191
	10.64	58	10.64	59	10.64	33	10.64	69	23.1	0.354183
	10.66	53	10.66	61	10.66	47	10.66	87	23.15	0.276179
	10.68	47	10.68	66	10.68	47	10.68	95	23.2	0.103674
	10.7	45	10.7	69	10.7	53	10.7	98	23.25	0.060734
	10.72	38	10.72	82	10.72	45	10.72	93	23.3	0.019725
	10.74	29	10.74	67	10.74	39	10.74	69	23.35	0.024794
	10.76	28	10.76	58	10.76	34	10.76	55	23.4	0.032015
	10.78	27	10.78	68	10.78	48	10.78	41	23.45	0.120774
	10.8	17	10.8	67	10.8	45	10.8	42	23.5	0.103991
	10.82	33	10.82	64	10.82	40	10.82	52	23.55	0.171022
	10.84	27	10.84	68	10.84	40	10.84	50	23.6	2.03707
	10.86	27	10.86	67	10.86	43	10.86	52	23.65	1.42284
	10.88	25	10.88	76	10.88	46	10.88	47	23.7	0.917457
	10.9	28	10.9	84	10.9	38	10.9	38	23.75	0.233071
	10.92	28	10.92	64	10.92	43	10.92	44	23.8	0.061868
	10.94	29	10.94	85	10.94	31	10.94	70	23.85	0.048008
	10.96	23	10.96	86	10.96	39	10.96	57	23.9	0.183071
	10.98	32	10.98	70	10.98	44	10.98	60	23.95	0.282463
	11	34	11	110	11	33	11	56	24	0.307104
	11.02	30	11.02	87	11.02	41	11.02	66	24.05	0.411266
	11.04	32	11.04	80	11.04	39	11.04	56	24.1	0.261292
	11.06	22	11.06	108	11.06	46	11.06	59	24.15	0.349977
	11.08	32	11.08	114	11.08	43	11.08	52	24.2	0.936028
	11.1	24	11.1	130	11.1	38	11.1	61	24.25	0.645044
	11.12	31	11.12	146	11.12	51	11.12	55	24.3	0.166182
	11.14	29	11.14	156	11.14	43	11.14	55	24.35	0.07959
	11.16	38	11.16	162	11.16	50	11.16	70	24.4	0.073938
	11.18	30	11.18	217	11.18	39	11.18	74	24.45	0.364537
	11.2	23	11.2	214	11.2	43	11.2	80	24.5	0.707899
	11.22	31	11.22	202	11.22	46	11.22	78	24.55	0.603359
	11.24	38	11.24	175	11.24	48	11.24	82	24.6	0.240566
	11.26	24	11.26	168	11.26	38	11.26	84	24.65	0.25378
	11.28	35	11.28	124	11.28	41	11.28	77	24.7	0.16888
	11.3	33	11.3	102	11.3	37	11.3	83	24.75	0.028348
	11.32	20	11.32	91	11.32	39	11.32	90	24.8	0.020561
	11.34	28	11.34	88	11.34	47	11.34	104	24.85	0.101714
	11.36	34	11.36	85	11.36	34	11.36	112	24.9	0.060202
	11.38	26	11.38	70	11.38	39	11.38	114	24.95	0.026976
	11.4	35	11.4	81	11.4	46	11.4	128	25	0.015352
	11.42	31	11.42	68	11.42	50	11.42	133	25.05	0.024218
	11.44	47	11.44	83	11.44	46	11.44	183	25.1	0.078018
	11.46	37	11.46	96	11.46	55	11.46	151	25.15	0.226251
	11.48	50	11.48	92	11.48	57	11.48	190	25.2	0.35526
	11.5	53	11.5	98	11.5	62	11.5	199	25.25	0.195864
	11.52	62	11.52	128	11.52	52	11.52	249	25.3	0.258092
	11.54	54	11.54	114	11.54	60	11.54	230	25.35	0.419089
	11.56	27	11.56	139	11.56	44	11.56	177	25.4	0.309746
	11.58	24	11.58	154	11.58	62	11.58	127	25.45	0.18093
	11.6	30	11.6	174	11.6	47	11.6	118	25.5	0.879945
	11.62	30	11.62	174	11.62	53	11.62	98	25.55	0.430775
	11.64	28	11.64	149	11.64	53	11.64	95	25.6	0.127252
	11.66	36	11.66	168	11.66	57	11.66	108	25.65	0.098963
	11.68	24	11.68	155	11.68	76	11.68	112	25.7	0.048763
	11.7	34	11.7	122	11.7	73	11.7	130	25.75	0.030338
	11.72	27	11.72	107	11.72	76	11.72	135	25.8	0.008217
	11.74	30	11.74	108	11.74	76	11.74	181	25.85	0.006176
	11.76	42	11.76	110	11.76	90	11.76	211	25.9	0.011675
	11.78	40	11.78	109	11.78	103	11.78	204	25.95	0.026285
	11.8	34	11.8	108	11.8	119	11.8	223	26	0.020827
	11.82	26	11.82	128	11.82	93	11.82	184	26.05	0.011601
	11.84	23	11.84	138	11.84	70	11.84	130	26.1	0.019394
	11.86	17	11.86	120	11.86	60	11.86	107	26.15	0.112855
	11.88	39	11.88	152	11.88	42	11.88	101	26.2	0.134758
	11.9	35	11.9	167	11.9	44	11.9	105	26.25	0.488939
	11.92	33	11.92	181	11.92	57	11.92	102	26.3	0.479205
	11.94	29	11.94	212	11.94	40	11.94	110	26.35	0.306118
	11.96	37	11.96	226	11.96	47	11.96	118	26.4	0.35069
	11.98	32	11.98	205	11.98	58	11.98	164	26.45	1.30378
	12	34	12	175	12	49	12	163	26.5	0.618823
	12.02	49	12.02	165	12.02	45	12.02	178	26.55	0.424196
	12.04	35	12.04	142	12.04	54	12.04	195	26.6	0.837056
	12.06	61	12.06	128	12.06	58	12.06	244	26.65	0.575913
	12.08	60	12.08	147	12.08	60	12.08	306	26.7	1.34535
	12.1	37	12.1	174	12.1	58	12.1	397	26.75	1.13484
	12.12	48	12.12	155	12.12	57	12.12	410	26.8	0.782643
	12.14	25	12.14	150	12.14	45	12.14	319	26.85	0.986213
	12.16	29	12.16	181	12.16	37	12.16	206	26.9	0.531818
	12.18	25	12.18	199	12.18	41	12.18	108	26.95	0.358766
	12.2	23	12.2	263	12.2	44	12.2	82	27	0.558047
	12.22	34	12.22	248	12.22	47	12.22	52	27.05	0.405338
	12.24	31	12.24	311	12.24	38	12.24	56	27.1	0.183458
	12.26	31	12.26	349	12.26	35	12.26	39	27.15	0.100646
	12.28	35	12.28	362	12.28	41	12.28	55	27.2	0.264109
	12.3	21	12.3	396	12.3	50	12.3	48	27.25	0.851373
	12.32	35	12.32	392	12.32	42	12.32	45	27.3	0.787627
	12.34	29	12.34	383	12.34	50	12.34	48	27.35	0.372237
	12.36	28	12.36	341	12.36	37	12.36	68	27.4	0.150197
	12.38	19	12.38	297	12.38	40	12.38	61	27.45	0.17431
	12.4	30	12.4	233	12.4	42	12.4	54	27.5	0.474343
	12.42	26	12.42	225	12.42	37	12.42	45	27.55	0.900299
	12.44	34	12.44	222	12.44	42	12.44	55	27.6	0.534741
	12.46	27	12.46	229	12.46	47	12.46	49	27.65	0.458712
	12.48	35	12.48	252	12.48	34	12.48	43	27.7	0.068045
	12.5	26	12.5	263	12.5	46	12.5	55	27.75	0.03266
	12.52	24	12.52	231	12.52	46	12.52	42	27.8	0.040918
	12.54	22	12.54	189	12.54	42	12.54	43	27.85	0.067948
	12.56	33	12.56	150	12.56	47	12.56	47	27.9	0.154311
	12.58	28	12.58	127	12.58	44	12.58	45	27.95	0.106855
	12.6	35	12.6	121	12.6	41	12.6	41	28	0.046162
	12.62	22	12.62	143	12.62	43	12.62	38	28.05	0.186667
	12.64	26	12.64	146	12.64	54	12.64	49	28.1	0.352113
	12.66	30	12.66	130	12.66	52	12.66	34	28.15	0.267153
	12.68	28	12.68	133	12.68	37	12.68	53	28.2	0.078785
	12.7	20	12.7	145	12.7	36	12.7	43	28.25	0.362081
	12.72	34	12.72	150	12.72	36	12.72	52	28.3	0.287194
	12.74	27	12.74	167	12.74	38	12.74	53	28.35	0.561704
	12.76	33	12.76	160	12.76	25	12.76	49	28.4	0.286509
	12.78	35	12.78	180	12.78	45	12.78	41	28.45	0.082888
	12.8	30	12.8	129	12.8	50	12.8	38	28.5	0.2242
	12.82	41	12.82	171	12.82	42	12.82	41	28.55	0.30691
	12.84	33	12.84	161	12.84	40	12.84	47	28.6	0.22877
	12.86	36	12.86	153	12.86	54	12.86	55	28.65	0.110664
	12.88	35	12.88	176	12.88	56	12.88	56	28.7	0.034948
	12.9	32	12.9	214	12.9	36	12.9	50	28.75	0.019347
	12.92	44	12.92	215	12.92	36	12.92	43	28.8	0.016588
	12.94	60	12.94	197	12.94	43	12.94	44	28.85	0.013126
	12.96	36	12.96	193	12.96	49	12.96	46	28.9	0.06772
	12.98	45	12.98	187	12.98	51	12.98	49	28.95	0.035398
	13	59	13	132	13	52	13	52	29	0.078729
	13.02	51	13.02	114	13.02	55	13.02	52	29.05	0.025571
	13.04	67	13.04	76	13.04	41	13.04	46	29.1	0.017465
	13.06	75	13.06	90	13.06	42	13.06	47	29.15	0.027786
	13.08	91	13.08	71	13.08	52	13.08	54	29.2	0.023778
	13.1	70	13.1	66	13.1	40	13.1	43	29.25	0.075704
	13.12	89	13.12	60	13.12	47	13.12	33	29.3	0.054423
	13.14	118	13.14	63	13.14	44	13.14	62	29.35	0.060445
	13.16	119	13.16	69	13.16	31	13.16	63	29.4	0.206505
	13.18	126	13.18	65	13.18	50	13.18	71	29.45	0.088926
	13.2	82	13.2	67	13.2	39	13.2	57	29.5	0.141526
	13.22	143	13.22	59	13.22	42	13.22	62	29.55	0.106684
	13.24	163	13.24	73	13.24	34	13.24	45	29.6	0.117162
	13.26	178	13.26	52	13.26	44	13.26	49	29.65	0.167903
	13.28	155	13.28	53	13.28	62	13.28	63	29.7	0.072597
	13.3	241	13.3	47	13.3	63	13.3	48	29.75	0.071234
	13.32	278	13.32	52	13.32	39	13.32	47	29.8	0.15186
	13.34	341	13.34	51	13.34	46	13.34	57	29.85	0.465864
	13.36	419	13.36	66	13.36	42	13.36	67	29.9	0.375524
	13.38	539	13.38	68	13.38	48	13.38	60	29.95	0.391025
	13.4	648	13.4	54	13.4	30	13.4	84	30	0.124527
	13.42	637	13.42	56	13.42	60	13.42	84	30.05	0.102342
	13.44	509	13.44	57	13.44	34	13.44	80	30.1	0.087564
	13.46	299	13.46	57	13.46	43	13.46	93	30.15	0.026719
	13.48	149	13.48	62	13.48	46	13.48	78	30.2	0.081261
	13.5	80	13.5	54	13.5	45	13.5	73	30.25	0.1536
	13.52	66	13.52	58	13.52	33	13.52	114	30.3	0.161319
	13.54	69	13.54	79	13.54	46	13.54	85	30.35	0.069364
	13.56	80	13.56	80	13.56	36	13.56	97	30.4	0.033511
	13.58	87	13.58	74	13.58	33	13.58	114	30.45	0.047818
	13.6	82	13.6	85	13.6	55	13.6	118	30.5	0.125053
	13.62	99	13.62	105	13.62	41	13.62	124	30.55	0.066426
	13.64	89	13.64	93	13.64	47	13.64	141	30.6	0.045003
	13.66	77	13.66	90	13.66	45	13.66	143	30.65	0.039379
	13.68	63	13.68	114	13.68	40	13.68	161	30.7	0.203073
	13.7	59	13.7	125	13.7	67	13.7	213	30.75	0.097928
	13.72	46	13.72	130	13.72	40	13.72	222	30.8	0.293308
	13.74	47	13.74	125	13.74	50	13.74	219	30.85	0.235768
	13.76	64	13.76	185	13.76	51	13.76	160	30.9	0.257576
	13.78	43	13.78	185	13.78	46	13.78	105	30.95	0.090986
	13.8	61	13.8	235	13.8	36	13.8	94	31	0.071549
	13.82	59	13.82	249	13.82	48	13.82	99	31.05	0.036914
	13.84	63	13.84	283	13.84	49	13.84	88	31.1	0.042552
	13.86	43	13.86	324	13.86	37	13.86	88	31.15	0.176808
	13.88	67	13.88	279	13.88	38	13.88	82	31.2	0.605393
	13.9	58	13.9	266	13.9	43	13.9	105	31.25	0.351587
	13.92	79	13.92	235	13.92	33	13.92	103	31.3	0.211216
	13.94	91	13.94	206	13.94	57	13.94	151	31.35	0.065635
	13.96	80	13.96	194	13.96	43	13.96	136	31.4	0.082201
	13.98	87	13.98	144	13.98	50	13.98	136	31.45	0.06839
	14	99	14	135	14	48	14	175	31.5	0.141514
	14.02	92	14.02	119	14.02	50	14.02	151	31.55	0.227975
	14.04	75	14.04	75	14.04	56	14.04	189	31.6	0.148926
	14.06	72	14.06	80	14.06	56	14.06	205	31.65	0.056329
	14.08	81	14.08	69	14.08	64	14.08	225	31.7	0.059772
	14.1	84	14.1	84	14.1	55	14.1	257	31.75	0.318091
	14.12	92	14.12	55	14.12	63	14.12	273	31.8	0.131543
	14.14	90	14.14	69	14.14	59	14.14	306	31.85	0.220559
	14.16	98	14.16	75	14.16	70	14.16	393	31.9	0.248595
	14.18	113	14.18	72	14.18	91	14.18	492	31.95	0.107725
	14.2	129	14.2	86	14.2	79	14.2	589	32	0.073871
	14.22	135	14.22	75	14.22	65	14.22	752	32.05	0.041783
	14.24	141	14.24	76	14.24	56	14.24	667	32.1	0.067557
	14.26	166	14.26	98	14.26	63	14.26	510	32.15	0.03492
	14.28	193	14.28	73	14.28	56	14.28	358	32.2	0.123211
	14.3	222	14.3	57	14.3	47	14.3	187	32.25	0.052172
	14.32	260	14.32	69	14.32	53	14.32	118	32.3	0.109715
	14.34	277	14.34	60	14.34	46	14.34	101	32.35	0.107913
	14.36	336	14.36	59	14.36	49	14.36	92	32.4	0.127912
	14.38	444	14.38	51	14.38	48	14.38	59	32.45	0.259248
	14.4	475	14.4	63	14.4	46	14.4	74	32.5	0.185432
	14.42	617	14.42	48	14.42	54	14.42	82	32.55	0.329694
	14.44	718	14.44	58	14.44	57	14.44	66	32.6	0.151733
	14.46	930	14.46	45	14.46	45	14.46	70	32.65	0.219926
	14.48	1173	14.48	56	14.48	54	14.48	61	32.7	0.052105
	14.5	1609	14.5	65	14.5	64	14.5	70	32.75	0.052493
	14.52	2247	14.52	56	14.52	71	14.52	91	32.8	0.072124
	14.54	3038	14.54	62	14.54	48	14.54	83	32.85	0.085661
	14.56	3054	14.56	61	14.56	72	14.56	65	32.9	0.091916
	14.58	2284	14.58	61	14.58	87	14.58	84	32.95	0.228365
	14.6	1339	14.6	57	14.6	57	14.6	89	33	0.091425
	14.62	604	14.62	71	14.62	65	14.62	110	33.05	0.180574
	14.64	297	14.64	61	14.64	90	14.64	125	33.1	0.133092
	14.66	203	14.66	54	14.66	97	14.66	121	33.15	0.169674
	14.68	209	14.68	63	14.68	105	14.68	130	33.2	0.219854
	14.7	225	14.7	68	14.7	100	14.7	144	33.25	0.276304
	14.72	251	14.72	89	14.72	146	14.72	142	33.3	0.167896
	14.74	320	14.74	71	14.74	125	14.74	160	33.35	0.112567
	14.76	307	14.76	70	14.76	179	14.76	198	33.4	0.054191
	14.78	341	14.78	76	14.78	170	14.78	229	33.45	0.056253
	14.8	295	14.8	67	14.8	221	14.8	301	33.5	0.06551
	14.82	182	14.82	83	14.82	258	14.82	341	33.55	0.075219
	14.84	117	14.84	91	14.84	313	14.84	403	33.6	0.055255
	14.86	98	14.86	93	14.86	425	14.86	507	33.65	0.037431
	14.88	65	14.88	115	14.88	511	14.88	574	33.7	0.016936
	14.9	63	14.9	86	14.9	416	14.9	597	33.75	0.024961
	14.92	72	14.92	122	14.92	286	14.92	591	33.8	0.083006
	14.94	77	14.94	134	14.94	162	14.94	541	33.85	0.342831
	14.96	74	14.96	132	14.96	93	14.96	463	33.9	0.259068
	14.98	66	14.98	158	14.98	68	14.98	297	33.95	0.314889
	15	74	15	179	15	63	15	188	34	0.11207
	15.02	69	15.02	187	15.02	43	15.02	121	34.05	0.230111
	15.04	71	15.04	179	15.04	47	15.04	91	34.1	0.103223
	15.06	64	15.06	176	15.06	45	15.06	103	34.15	0.125118
	15.08	68	15.08	153	15.08	51	15.08	86	34.2	0.042298
	15.1	75	15.1	172	15.1	54	15.1	94	34.25	0.019715
	15.12	54	15.12	186	15.12	44	15.12	78	34.3	0.044625
	15.14	57	15.14	166	15.14	62	15.14	86	34.35	0.021985
	15.16	55	15.16	181	15.16	47	15.16	80	34.4	0.064685
	15.18	68	15.18	209	15.18	45	15.18	86	34.45	0.220213
	15.2	67	15.2	212	15.2	58	15.2	103	34.5	0.088487
	15.22	59	15.22	226	15.22	54	15.22	79	34.55	0.166311
	15.24	58	15.24	253	15.24	50	15.24	76	34.6	0.098427
	15.26	67	15.26	267	15.26	60	15.26	80	34.65	0.170917
	15.28	71	15.28	308	15.28	43	15.28	75	34.7	0.180923
	15.3	43	15.3	317	15.3	46	15.3	97	34.75	0.118503
	15.32	55	15.32	351	15.32	44	15.32	106	34.8	0.125711
	15.34	63	15.34	418	15.34	53	15.34	92	34.85	0.62506
	15.36	66	15.36	385	15.36	53	15.36	100	34.9	0.516435
	15.38	55	15.38	423	15.38	63	15.38	124	34.95	0.812408
	15.4	76	15.4	383	15.4	53	15.4	111	35	0.331774
	15.42	63	15.42	293	15.42	52	15.42	119	35.05	0.249017
	15.44	72	15.44	227	15.44	54	15.44	132	35.1	0.092347
	15.46	77	15.46	227	15.46	76	15.46	134	35.15	0.070745
	15.48	60	15.48	152	15.48	57	15.48	140	35.2	0.057065
	15.5	63	15.5	128	15.5	51	15.5	149	35.25	0.189154
	15.52	87	15.52	120	15.52	59	15.52	143	35.3	0.418829
	15.54	86	15.54	98	15.54	61	15.54	155	35.35	0.261078
	15.56	124	15.56	122	15.56	69	15.56	201	35.4	0.18477
	15.58	141	15.58	109	15.58	42	15.58	241	35.45	0.08512
	15.6	177	15.6	89	15.6	87	15.6	296	35.5	0.124023
	15.62	162	15.62	95	15.62	67	15.62	349	35.55	0.116217
	15.64	157	15.64	110	15.64	58	15.64	296	35.6	0.295742
	15.66	113	15.66	118	15.66	72	15.66	277	35.65	0.277119
	15.68	72	15.68	131	15.68	81	15.68	233	35.7	0.285119
	15.7	42	15.7	117	15.7	85	15.7	269	35.75	0.323277
	15.72	47	15.72	143	15.72	84	15.72	249	35.8	0.172073
	15.74	37	15.74	144	15.74	104	15.74	324	35.85	0.175909
	15.76	29	15.76	142	15.76	115	15.76	386	35.9	0.26171
	15.78	41	15.78	162	15.78	144	15.78	479	35.95	0.33109
	15.8	49	15.8	179	15.8	107	15.8	562	36	0.259092
	15.82	36	15.82	168	15.82	100	15.82	623	36.05	0.418718
	15.84	42	15.84	162	15.84	69	15.84	494	36.1	0.138366
	15.86	61	15.86	206	15.86	52	15.86	364	36.15	0.197044
	15.88	50	15.88	197	15.88	63	15.88	243	36.2	0.071127
	15.9	59	15.9	204	15.9	62	15.9	175	36.25	0.115517
	15.92	40	15.92	196	15.92	50	15.92	139	36.3	0.884888
	15.94	45	15.94	229	15.94	51	15.94	130	36.35	0.354415
	15.96	46	15.96	219	15.96	61	15.96	97	36.4	0.550418
	15.98	51	15.98	257	15.98	59	15.98	108	36.45	0.136078
	16	72	16	263	16	61	16	142	36.5	0.11336
	16.02	62	16.02	261	16.02	72	16.02	153	36.55	0.052545
	16.04	51	16.04	223	16.04	65	16.04	169	36.6	0.158396
	16.06	60	16.06	268	16.06	62	16.06	153	36.65	0.135614
	16.08	49	16.08	238	16.08	60	16.08	157	36.7	0.101113
	16.1	42	16.1	216	16.1	68	16.1	115	36.75	0.068854
	16.12	33	16.12	221	16.12	79	16.12	113	36.8	0.020891
	16.14	27	16.14	184	16.14	74	16.14	86	36.85	0.009318
	16.16	37	16.16	201	16.16	79	16.16	79	36.9	0.014072
	16.18	30	16.18	229	16.18	73	16.18	87	36.95	0.013465
	16.2	25	16.2	235	16.2	66	16.2	85	37	0.023242
	16.22	22	16.22	244	16.22	67	16.22	105	37.05	0.053224
	16.24	33	16.24	266	16.24	41	16.24	94	37.1	0.509884
	16.26	50	16.26	307	16.26	52	16.26	83	37.15	0.419278
	16.28	40	16.28	341	16.28	61	16.28	111	37.2	0.326639
	16.3	33	16.3	343	16.3	72	16.3	101	37.25	0.185405
	16.32	48	16.32	404	16.32	53	16.32	106	37.3	0.037507
	16.34	46	16.34	405	16.34	57	16.34	106	37.35	0.109977
	16.36	54	16.36	402	16.36	47	16.36	134	37.4	0.05813
	16.38	51	16.38	420	16.38	49	16.38	129	37.45	0.100905
	16.4	72	16.4	413	16.4	57	16.4	144	37.5	0.122454
	16.42	86	16.42	419	16.42	80	16.42	190	37.55	0.127179
	16.44	93	16.44	347	16.44	67	16.44	239	37.6	0.121323
	16.46	116	16.46	324	16.46	68	16.46	247	37.65	0.240376
	16.48	155	16.48	268	16.48	67	16.48	272	37.7	0.652209
	16.5	172	16.5	263	16.5	74	16.5	310	37.75	0.283956
	16.52	198	16.52	209	16.52	76	16.52	271	37.8	0.357705
	16.54	197	16.54	195	16.54	89	16.54	270	37.85	0.135567
	16.56	139	16.56	223	16.56	104	16.56	280	37.9	0.060928
	16.58	81	16.58	250	16.58	99	16.58	367	37.95	0.239211
	16.6	58	16.6	239	16.6	120	16.6	403	38	0.288855
	16.62	35	16.62	237	16.62	129	16.62	461	38.05	0.227413
	16.64	36	16.64	187	16.64	128	16.64	572	38.1	0.614012
	16.66	26	16.66	166	16.66	144	16.66	644	38.15	0.384844
	16.68	27	16.68	194	16.68	136	16.68	606	38.2	0.362795
	16.7	21	16.7	175	16.7	83	16.7	575	38.25	0.19396
	16.72	29	16.72	172	16.72	76	16.72	442	38.3	0.10521
	16.74	31	16.74	178	16.74	76	16.74	298	38.35	0.088845
	16.76	24	16.76	194	16.76	83	16.76	211	38.4	0.070524
	16.78	32	16.78	222	16.78	67	16.78	156	38.45	0.288674
	16.8	31	16.8	236	16.8	52	16.8	120	38.5	0.578605
	16.82	35	16.82	283	16.82	42	16.82	90	38.55	0.301477
	16.84	35	16.84	272	16.84	55	16.84	76	38.6	0.330751
	16.86	43	16.86	249	16.86	68	16.86	83	38.65	0.131634
	16.88	31	16.88	212	16.88	60	16.88	72	38.7	0.208036
	16.9	45	16.9	222	16.9	53	16.9	63	38.75	0.208144
	16.92	42	16.92	240	16.92	59	16.92	58	38.8	0.137525
	16.94	38	16.94	182	16.94	58	16.94	74	38.85	0.126271
	16.96	50	16.96	201	16.96	56	16.96	70	38.9	0.117214
	16.98	44	16.98	226	16.98	56	16.98	73	38.95	0.068697
	17	59	17	213	17	59	17	83	39	0.127298
	17.02	62	17.02	219	17.02	62	17.02	86	39.05	0.057361
	17.04	71	17.04	205	17.04	58	17.04	88	39.1	0.11418
	17.06	81	17.06	211	17.06	46	17.06	108	39.15	0.064945
	17.08	75	17.08	178	17.08	67	17.08	125	39.2	0.205032
	17.1	110	17.1	199	17.1	58	17.1	115	39.25	0.63843
	17.12	136	17.12	169	17.12	68	17.12	136	39.3	0.200762
	17.14	136	17.14	160	17.14	54	17.14	102	39.35	0.462385
	17.16	174	17.16	159	17.16	69	17.16	93	39.4	0.117207
	17.18	201	17.18	184	17.18	57	17.18	94	39.45	0.116006
	17.2	273	17.2	172	17.2	54	17.2	60	39.5	0.042736
	17.22	341	17.22	205	17.22	78	17.22	83	39.55	0.064361
	17.24	369	17.24	186	17.24	86	17.24	72	39.6	0.093804
	17.26	341	17.26	201	17.26	91	17.26	82	39.65	0.078163
	17.28	278	17.28	203	17.28	97	17.28	81	39.7	0.25421
	17.3	169	17.3	254	17.3	79	17.3	49	39.75	0.162542
	17.32	129	17.32	236	17.32	68	17.32	58	39.8	0.191205
	17.34	96	17.34	246	17.34	67	17.34	82	39.85	0.120765
	17.36	77	17.36	243	17.36	58	17.36	76	39.9	0.116089
	17.38	93	17.38	211	17.38	58	17.38	61	39.95	0.162204
	17.4	84	17.4	178	17.4	57	17.4	73	40	0.136715
	17.42	55	17.42	149	17.42	59	17.42	87	40.05	0.103009
	17.44	43	17.44	126	17.44	65	17.44	95	40.1	0.069978
	17.46	32	17.46	139	17.46	60	17.46	94	40.15	0.048769
	17.48	44	17.48	124	17.48	55	17.48	92	40.2	0.098398
	17.5	34	17.5	106	17.5	69	17.5	114	40.25	0.047837
	17.52	26	17.52	120	17.52	60	17.52	115	40.3	0.114562
	17.54	32	17.54	126	17.54	57	17.54	105	40.35	0.126174
	17.56	24	17.56	118	17.56	52	17.56	113	40.4	0.195149
	17.58	37	17.58	129	17.58	73	17.58	105	40.45	0.119386
	17.6	27	17.6	151	17.6	71	17.6	98	40.5	0.116964
	17.62	25	17.62	127	17.62	54	17.62	78	40.55	0.303139
	17.64	33	17.64	167	17.64	55	17.64	88	40.6	0.144768
	17.66	29	17.66	190	17.66	69	17.66	71	40.65	0.160839
	17.68	23	17.68	214	17.68	56	17.68	115	40.7	0.193527
	17.7	29	17.7	224	17.7	58	17.7	93	40.75	0.101469
	17.72	39	17.72	220	17.72	73	17.72	117	40.8	0.109107
	17.74	37	17.74	261	17.74	63	17.74	105	40.85	0.089866
	17.76	32	17.76	249	17.76	77	17.76	74	40.9	0.080242
	17.78	28	17.78	237	17.78	68	17.78	90	40.95	0.145308
	17.8	38	17.8	190	17.8	56	17.8	54	41	0.093964
	17.82	22	17.82	169	17.82	48	17.82	61	41.05	0.08085
	17.84	28	17.84	156	17.84	55	17.84	58	41.1	0.10585
	17.86	37	17.86	161	17.86	45	17.86	56	41.15	0.094844
	17.88	24	17.88	184	17.88	45	17.88	49	41.2	0.056207
	17.9	33	17.9	165	17.9	52	17.9	61	41.25	0.088078
	17.92	24	17.92	179	17.92	55	17.92	55	41.3	0.026956
	17.94	47	17.94	182	17.94	56	17.94	39	41.35	0.037654
	17.96	30	17.96	168	17.96	68	17.96	61	41.4	0.019374
	17.98	29	17.98	174	17.98	56	17.98	58	41.45	0.095841
	18	37	18	179	18	71	18	54	41.5	0.079946
	18.02	20	18.02	189	18.02	70	18.02	53	41.55	0.102467
	18.04	31	18.04	142	18.04	53	18.04	47	41.6	0.066707
	18.06	34	18.06	142	18.06	59	18.06	50	41.65	0.071697
	18.08	41	18.08	164	18.08	60	18.08	53	41.7	0.098819
	18.1	41	18.1	132	18.1	44	18.1	60	41.75	0.059753
	18.12	33	18.12	118	18.12	60	18.12	59	41.8	0.066728
	18.14	35	18.14	113	18.14	44	18.14	58	41.85	0.070028
	18.16	36	18.16	123	18.16	47	18.16	53	41.9	0.019795
	18.18	29	18.18	116	18.18	44	18.18	52	41.95	0.040272
	18.2	35	18.2	121	18.2	47	18.2	56	42	0.042991
	18.22	33	18.22	132	18.22	52	18.22	60	42.05	0.129236
	18.24	42	18.24	110	18.24	43	18.24	64	42.1	0.056589
	18.26	28	18.26	141	18.26	60	18.26	61	42.15	0.079418
	18.28	34	18.28	132	18.28	67	18.28	55	42.2	0.121993
	18.3	41	18.3	124	18.3	51	18.3	67	42.25	0.042677
	18.32	35	18.32	162	18.32	55	18.32	63	42.3	0.059251
	18.34	45	18.34	152	18.34	47	18.34	58	42.35	0.042092
	18.36	51	18.36	166	18.36	51	18.36	54	42.4	0.034167
	18.38	64	18.38	182	18.38	70	18.38	62	42.45	0.054266
	18.4	54	18.4	200	18.4	52	18.4	57	42.5	0.080818
	18.42	70	18.42	207	18.42	55	18.42	63	42.55	0.249219
	18.44	75	18.44	202	18.44	54	18.44	78	42.6	0.171292
	18.46	85	18.46	266	18.46	54	18.46	59	42.65	0.145641
	18.48	116	18.48	230	18.48	68	18.48	66	42.7	0.146066
	18.5	143	18.5	279	18.5	68	18.5	56	42.75	0.05715
	18.52	154	18.52	277	18.52	59	18.52	63	42.8	0.079545
	18.54	191	18.54	302	18.54	60	18.54	65	42.85	0.161602
	18.56	261	18.56	335	18.56	51	18.56	67	42.9	0.051814
	18.58	288	18.58	313	18.58	71	18.58	81	42.95	0.1151
	18.6	297	18.6	372	18.6	69	18.6	77	43	0.043884
	18.62	254	18.62	381	18.62	76	18.62	70	43.05	0.05421
	18.64	193	18.64	411	18.64	76	18.64	91	43.1	0.053418
	18.66	137	18.66	421	18.66	76	18.66	92	43.15	0.055452
	18.68	120	18.68	442	18.68	67	18.68	93	43.2	0.040868
	18.7	133	18.7	429	18.7	56	18.7	87	43.25	0.024963
	18.72	101	18.72	401	18.72	66	18.72	89	43.3	0.027033
	18.74	155	18.74	403	18.74	53	18.74	81	43.35	0.019183
	18.76	156	18.76	352	18.76	66	18.76	91	43.4	0.029941
	18.78	189	18.78	343	18.78	54	18.78	96	43.45	0.034925
	18.8	234	18.8	316	18.8	67	18.8	96	43.5	0.049986
	18.82	299	18.82	317	18.82	70	18.82	93	43.55	0.074075
	18.84	366	18.84	291	18.84	63	18.84	111	43.6	0.101183
	18.86	368	18.86	303	18.86	56	18.86	85	43.65	0.070002
	18.88	313	18.88	311	18.88	70	18.88	120	43.7	0.068915
	18.9	200	18.9	264	18.9	69	18.9	153	43.75	0.089413
	18.92	163	18.92	298	18.92	69	18.92	134	43.8	0.086063
	18.94	90	18.94	345	18.94	56	18.94	138	43.85	0.037412
	18.96	69	18.96	309	18.96	74	18.96	119	43.9	0.052075
	18.98	72	18.98	283	18.98	70	18.98	139	43.95	0.058099
	19	61	19	301	19	68	19	169	44	0.059396
	19.02	88	19.02	259	19.02	78	19.02	145	44.05	0.056251
	19.04	83	19.04	271	19.04	83	19.04	145	44.1	0.059472
	19.06	89	19.06	216	19.06	67	19.06	178	44.15	0.063059
	19.08	107	19.08	194	19.08	75	19.08	137	44.2	0.06178
	19.1	89	19.1	181	19.1	82	19.1	142	44.25	0.044666
	19.12	74	19.12	173	19.12	69	19.12	147	44.3	0.108121
	19.14	65	19.14	167	19.14	94	19.14	160	44.35	0.034976
	19.16	53	19.16	123	19.16	89	19.16	184	44.4	0.051264
	19.18	59	19.18	98	19.18	90	19.18	173	44.45	0.052657
	19.2	44	19.2	125	19.2	91	19.2	226	44.5	0.086613
	19.22	32	19.22	124	19.22	84	19.22	288	44.55	0.031439
	19.24	36	19.24	114	19.24	89	19.24	265	44.6	0.11177
	19.26	41	19.26	129	19.26	87	19.26	269	44.65	0.203742
	19.28	33	19.28	121	19.28	57	19.28	238	44.7	0.114238
	19.3	36	19.3	120	19.3	63	19.3	198	44.75	0.109128
	19.32	33	19.32	132	19.32	63	19.32	149	44.8	0.107217
	19.34	25	19.34	137	19.34	55	19.34	136	44.85	0.097519
	19.36	35	19.36	160	19.36	68	19.36	103	44.9	0.105678
	19.38	38	19.38	167	19.38	68	19.38	109	44.95	0.192967
	19.4	35	19.4	158	19.4	69	19.4	93	45	0.096579
	19.42	36	19.42	158	19.42	68	19.42	114
	19.44	31	19.44	140	19.44	72	19.44	86
	19.46	51	19.46	109	19.46	67	19.46	83
	19.48	34	19.48	123	19.48	72	19.48	77
	19.5	49	19.5	117	19.5	72	19.5	99
	19.52	48	19.52	112	19.52	81	19.52	96
	19.54	57	19.54	102	19.54	89	19.54	95
	19.56	50	19.56	116	19.56	81	19.56	123
	19.58	62	19.58	110	19.58	70	19.58	137
	19.6	61	19.6	93	19.6	65	19.6	117
	19.62	73	19.62	117	19.62	61	19.62	153
	19.64	86	19.64	140	19.64	67	19.64	124
	19.66	111	19.66	134	19.66	64	19.66	101
	19.68	119	19.68	156	19.68	67	19.68	94
	19.7	132	19.7	169	19.7	67	19.7	80
	19.72	162	19.72	173	19.72	64	19.72	78
	19.74	204	19.74	180	19.74	81	19.74	76
	19.76	253	19.76	191	19.76	75	19.76	71
	19.78	409	19.78	176	19.78	71	19.78	73
	19.8	498	19.8	218	19.8	73	19.8	70
	19.82	601	19.82	212	19.82	68	19.82	57
	19.84	558	19.84	213	19.84	73	19.84	70
	19.86	447	19.86	228	19.86	76	19.86	78
	19.88	336	19.88	210	19.88	71	19.88	71
	19.9	252	19.9	253	19.9	55	19.9	84
	19.92	171	19.92	245	19.92	72	19.92	69
	19.94	106	19.94	243	19.94	65	19.94	78
	19.96	120	19.96	290	19.96	59	19.96	84
	19.98	121	19.98	250	19.98	75	19.98	92
	20	133	20	263	20	69	20	92
	20.02	147	20.02	217	20.02	72	20.02	83
	20.04	116	20.04	185	20.04	68	20.04	74
	20.06	106	20.06	171	20.06	79	20.06	84
	20.08	83	20.08	152	20.08	68	20.08	90
	20.1	58	20.1	141	20.1	67	20.1	105
	20.12	56	20.12	148	20.12	64	20.12	114
	20.14	66	20.14	141	20.14	81	20.14	150
	20.16	53	20.16	127	20.16	68	20.16	121
	20.18	80	20.18	164	20.18	77	20.18	129
	20.2	82	20.2	169	20.2	81	20.2	134
	20.22	83	20.22	160	20.22	99	20.22	201
	20.24	92	20.24	167	20.24	109	20.24	202
	20.26	79	20.26	176	20.26	92	20.26	249
	20.28	76	20.28	209	20.28	91	20.28	305
	20.3	73	20.3	218	20.3	79	20.3	314
	20.32	79	20.32	217	20.32	85	20.32	319
	20.34	64	20.34	243	20.34	94	20.34	350
	20.36	71	20.36	300	20.36	74	20.36	280
	20.38	62	20.38	300	20.38	82	20.38	215
	20.4	50	20.4	303	20.4	100	20.4	193
	20.42	51	20.42	295	20.42	87	20.42	193
	20.44	33	20.44	280	20.44	94	20.44	239
	20.46	30	20.46	295	20.46	106	20.46	256
	20.48	34	20.48	251	20.48	100	20.48	244
	20.5	38	20.5	245	20.5	89	20.5	294
	20.52	30	20.52	243	20.52	106	20.52	269
	20.54	29	20.54	231	20.54	108	20.54	231
	20.56	26	20.56	190	20.56	75	20.56	174
	20.58	25	20.58	179	20.58	82	20.58	175
	20.6	33	20.6	206	20.6	83	20.6	134
	20.62	41	20.62	218	20.62	84	20.62	120
	20.64	40	20.64	233	20.64	76	20.64	121
	20.66	26	20.66	166	20.66	73	20.66	99
	20.68	28	20.68	205	20.68	94	20.68	96
	20.7	31	20.7	193	20.7	87	20.7	92
	20.72	36	20.72	182	20.72	84	20.72	76
	20.74	22	20.74	202	20.74	93	20.74	73
	20.76	22	20.76	214	20.76	84	20.76	83
	20.78	25	20.78	233	20.78	83	20.78	83
	20.8	30	20.8	214	20.8	106	20.8	85
	20.82	24	20.82	251	20.82	103	20.82	89
	20.84	32	20.84	201	20.84	104	20.84	106
	20.86	18	20.86	231	20.86	99	20.86	104
	20.88	24	20.88	217	20.88	107	20.88	94
	20.9	25	20.9	209	20.9	107	20.9	109
	20.92	22	20.92	181	20.92	92	20.92	99
	20.94	22	20.94	173	20.94	105	20.94	121
	20.96	26	20.96	172	20.96	102	20.96	121
	20.98	27	20.98	174	20.98	105	20.98	147
	21	23	21	167	21	114	21	192
	21.02	19	21.02	191	21.02	123	21.02	166
	21.04	30	21.04	163	21.04	114	21.04	200
	21.06	21	21.06	200	21.06	149	21.06	215
	21.08	33	21.08	174	21.08	171	21.08	247
	21.1	30	21.1	197	21.1	163	21.1	302
	21.12	23	21.12	216	21.12	154	21.12	355
	21.14	30	21.14	211	21.14	137	21.14	358
	21.16	30	21.16	196	21.16	118	21.16	307
	21.18	36	21.18	189	21.18	114	21.18	255
	21.2	28	21.2	198	21.2	99	21.2	208
	21.22	27	21.22	188	21.22	111	21.22	144
	21.24	25	21.24	174	21.24	141	21.24	119
	21.26	23	21.26	205	21.26	114	21.26	95
	21.28	29	21.28	225	21.28	131	21.28	100
	21.3	28	21.3	222	21.3	91	21.3	91
	21.32	21	21.32	155	21.32	112	21.32	98
	21.34	20	21.34	173	21.34	87	21.34	89
	21.36	23	21.36	153	21.36	93	21.36	87
	21.38	21	21.38	161	21.38	83	21.38	96
	21.4	27	21.4	173	21.4	100	21.4	91
	21.42	20	21.42	157	21.42	91	21.42	106
	21.44	23	21.44	180	21.44	105	21.44	103
	21.46	29	21.46	205	21.46	107	21.46	132
	21.48	31	21.48	176	21.48	110	21.48	145
	21.5	37	21.5	233	21.5	127	21.5	121
	21.52	35	21.52	264	21.52	112	21.52	161
	21.54	43	21.54	258	21.54	112	21.54	156
	21.56	31	21.56	278	21.56	108	21.56	169
	21.58	34	21.58	241	21.58	120	21.58	177
	21.6	39	21.6	228	21.6	113	21.6	174
	21.62	35	21.62	240	21.62	113	21.62	223
	21.64	40	21.64	234	21.64	182	21.64	251
	21.66	45	21.66	219	21.66	200	21.66	283
	21.68	31	21.68	224	21.68	194	21.68	367
	21.7	24	21.7	266	21.7	223	21.7	434
	21.72	40	21.72	234	21.72	231	21.72	500
	21.74	48	21.74	272	21.74	226	21.74	583
	21.76	49	21.76	260	21.76	204	21.76	688
	21.78	57	21.78	305	21.78	189	21.78	643
	21.8	67	21.8	281	21.8	148	21.8	663
	21.82	81	21.82	288	21.82	146	21.82	568
	21.84	90	21.84	261	21.84	110	21.84	486
	21.86	90	21.86	260	21.86	96	21.86	385
	21.88	131	21.88	247	21.88	93	21.88	247
	21.9	138	21.9	217	21.9	98	21.9	219
	21.92	99	21.92	188	21.92	99	21.92	176
	21.94	88	21.94	179	21.94	116	21.94	159
	21.96	67	21.96	159	21.96	88	21.96	168
	21.98	52	21.98	166	21.98	103	21.98	152
	22	29	22	185	22	103	22	162
	22.02	26	22.02	192	22.02	107	22.02	145
	22.04	31	22.04	189	22.04	130	22.04	143
	22.06	24	22.06	175	22.06	113	22.06	120
	22.08	29	22.08	190	22.08	104	22.08	132
	22.1	27	22.1	184	22.1	113	22.1	129
	22.12	32	22.12	170	22.12	108	22.12	118
	22.14	29	22.14	167	22.14	99	22.14	142
	22.16	32	22.16	172	22.16	130	22.16	119
	22.18	37	22.18	170	22.18	126	22.18	120
	22.2	39	22.2	148	22.2	107	22.2	134
	22.22	29	22.22	135	22.22	111	22.22	171
	22.24	24	22.24	131	22.24	107	22.24	181
	22.26	27	22.26	108	22.26	101	22.26	165
	22.28	35	22.28	103	22.28	113	22.28	211
	22.3	28	22.3	89	22.3	119	22.3	246
	22.32	46	22.32	96	22.32	122	22.32	263
	22.34	35	22.34	76	22.34	129	22.34	326
	22.36	30	22.36	98	22.36	136	22.36	339
	22.38	27	22.38	90	22.38	155	22.38	350
	22.4	34	22.4	84	22.4	133	22.4	344
	22.42	29	22.42	95	22.42	131	22.42	276
	22.44	36	22.44	111	22.44	121	22.44	289
	22.46	35	22.46	106	22.46	117	22.46	319
	22.48	37	22.48	103	22.48	117	22.48	273
	22.5	34	22.5	97	22.5	114	22.5	255
	22.52	25	22.52	114	22.52	115	22.52	237
	22.54	31	22.54	103	22.54	117	22.54	204
	22.56	37	22.56	121	22.56	121	22.56	157
	22.58	46	22.58	120	22.58	106	22.58	131
	22.6	37	22.6	136	22.6	111	22.6	129
	22.62	28	22.62	129	22.62	96	22.62	107
	22.64	32	22.64	113	22.64	130	22.64	101
	22.66	48	22.66	155	22.66	103	22.66	104
	22.68	47	22.68	157	22.68	107	22.68	121
	22.7	55	22.7	200	22.7	117	22.7	116
	22.72	52	22.72	191	22.72	127	22.72	99
	22.74	84	22.74	217	22.74	94	22.74	108
	22.76	58	22.76	204	22.76	100	22.76	87
	22.78	63	22.78	234	22.78	117	22.78	89
	22.8	86	22.8	195	22.8	117	22.8	100
	22.82	76	22.82	176	22.82	117	22.82	87
	22.84	69	22.84	210	22.84	119	22.84	66
	22.86	66	22.86	185	22.86	109	22.86	90
	22.88	65	22.88	192	22.88	99	22.88	78
	22.9	51	22.9	184	22.9	115	22.9	81
	22.92	38	22.92	168	22.92	126	22.92	73
	22.94	51	22.94	169	22.94	135	22.94	78
	22.96	37	22.96	157	22.96	122	22.96	85
	22.98	51	22.98	145	22.98	104	22.98	75
	23	33	23	171	23	107	23	98
	23.02	45	23.02	141	23.02	123	23.02	90
	23.04	56	23.04	158	23.04	133	23.04	82
	23.06	44	23.06	126	23.06	133	23.06	98
	23.08	49	23.08	142	23.08	140	23.08	111
	23.1	64	23.1	173	23.1	122	23.1	110
	23.12	75	23.12	150	23.12	132	23.12	105
	23.14	70	23.14	154	23.14	142	23.14	102
	23.16	85	23.16	178	23.16	137	23.16	113
	23.18	99	23.18	168	23.18	137	23.18	85
	23.2	116	23.2	215	23.2	124	23.2	85
	23.22	149	23.22	214	23.22	126	23.22	98
	23.24	160	23.24	238	23.24	121	23.24	96
	23.26	211	23.26	220	23.26	146	23.26	99
	23.28	222	23.28	258	23.28	131	23.28	103
	23.3	230	23.3	253	23.3	99	23.3	94
	23.32	258	23.32	237	23.32	122	23.32	81
	23.34	254	23.34	246	23.34	134	23.34	91
	23.36	314	23.36	239	23.36	142	23.36	85
	23.38	420	23.38	223	23.38	107	23.38	88
	23.4	547	23.4	206	23.4	115	23.4	106
	23.42	563	23.42	224	23.42	125	23.42	124
	23.44	582	23.44	202	23.44	135	23.44	120
	23.46	407	23.46	206	23.46	122	23.46	123
	23.48	303	23.48	202	23.48	134	23.48	148
	23.5	255	23.5	215	23.5	140	23.5	177
	23.52	172	23.52	192	23.52	154	23.52	201
	23.54	96	23.54	209	23.54	140	23.54	215
	23.56	86	23.56	177	23.56	163	23.56	252
	23.58	73	23.58	210	23.58	170	23.58	341
	23.6	63	23.6	208	23.6	153	23.6	397
	23.62	77	23.62	200	23.62	140	23.62	420
	23.64	68	23.64	199	23.64	175	23.64	432
	23.66	60	23.66	201	23.66	135	23.66	474
	23.68	57	23.68	168	23.68	139	23.68	461
	23.7	77	23.7	181	23.7	149	23.7	443
	23.72	99	23.72	135	23.72	161	23.72	342
	23.74	108	23.74	108	23.74	143	23.74	264
	23.76	126	23.76	110	23.76	131	23.76	220
	23.78	147	23.78	109	23.78	140	23.78	200
	23.8	177	23.8	100	23.8	136	23.8	127
	23.82	167	23.82	96	23.82	137	23.82	100
	23.84	128	23.84	88	23.84	136	23.84	97
	23.86	126	23.86	91	23.86	119	23.86	92
	23.88	106	23.88	75	23.88	131	23.88	94
	23.9	84	23.9	72	23.9	111	23.9	92
	23.92	59	23.92	82	23.92	135	23.92	98
	23.94	58	23.94	96	23.94	120	23.94	96
	23.96	71	23.96	106	23.96	135	23.96	106
	23.98	55	23.98	95	23.98	133	23.98	109
	24	49	24	102	24	126	24	141
	24.02	83	24.02	106	24.02	151	24.02	130
	24.04	70	24.04	106	24.04	158	24.04	113
	24.06	70	24.06	96	24.06	133	24.06	121
	24.08	89	24.08	97	24.08	144	24.08	100
	24.1	73	24.1	145	24.1	153	24.1	119
	24.12	84	24.12	120	24.12	152	24.12	134
	24.14	104	24.14	141	24.14	141	24.14	119
	24.16	114	24.16	121	24.16	143	24.16	135
	24.18	130	24.18	126	24.18	151	24.18	128
	24.2	154	24.2	129	24.2	138	24.2	133
	24.22	213	24.22	145	24.22	158	24.22	134
	24.24	221	24.24	156	24.24	133	24.24	181
	24.26	225	24.26	141	24.26	141	24.26	165
	24.28	189	24.28	146	24.28	169	24.28	162
	24.3	160	24.3	174	24.3	143	24.3	146
	24.32	120	24.32	150	24.32	142	24.32	120
	24.34	93	24.34	141	24.34	169	24.34	101
	24.36	68	24.36	166	24.36	135	24.36	115
	24.38	60	24.38	207	24.38	146	24.38	89
	24.4	39	24.4	167	24.4	136	24.4	83
	24.42	49	24.42	185	24.42	131	24.42	95
	24.44	39	24.44	144	24.44	159	24.44	102
	24.46	38	24.46	143	24.46	148	24.46	102
	24.48	30	24.48	176	24.48	138	24.48	118
	24.5	50	24.5	180	24.5	140	24.5	127
	24.52	36	24.52	147	24.52	134	24.52	152
	24.54	49	24.54	141	24.54	143	24.54	145
	24.56	48	24.56	165	24.56	129	24.56	132
	24.58	57	24.58	156	24.58	143	24.58	129
	24.6	57	24.6	189	24.6	164	24.6	143
	24.62	49	24.62	179	24.62	136	24.62	138
	24.64	54	24.64	169	24.64	133	24.64	100
	24.66	52	24.66	176	24.66	149	24.66	128
	24.68	74	24.68	180	24.68	175	24.68	107
	24.7	70	24.7	169	24.7	161	24.7	117
	24.72	74	24.72	183	24.72	173	24.72	109
	24.74	115	24.74	183	24.74	131	24.74	99
	24.76	143	24.76	176	24.76	157	24.76	71
	24.78	151	24.78	192	24.78	177	24.78	94
	24.8	169	24.8	154	24.8	168	24.8	72
	24.82	171	24.82	159	24.82	138	24.82	70
	24.84	145	24.84	151	24.84	153	24.84	59
	24.86	125	24.86	160	24.86	159	24.86	59
	24.88	88	24.88	164	24.88	160	24.88	67
	24.9	86	24.9	149	24.9	149	24.9	66
	24.92	67	24.92	184	24.92	156	24.92	65
	24.94	63	24.94	184	24.94	138	24.94	95
	24.96	53	24.96	177	24.96	161	24.96	79
	24.98	46	24.98	154	24.98	143	24.98	76
	25	51	25	145	25	174	25	70
	25.02	53	25.02	169	25.02	147	25.02	71
	25.04	73	25.04	166	25.04	154	25.04	83
	25.06	54	25.06	163	25.06	164	25.06	66
	25.08	65	25.08	129	25.08	153	25.08	79
	25.1	62	25.1	160	25.1	150	25.1	81
	25.12	73	25.12	146	25.12	147	25.12	68
	25.14	73	25.14	158	25.14	136	25.14	76
	25.16	74	25.16	147	25.16	145	25.16	98
	25.18	61	25.18	148	25.18	141	25.18	90
	25.2	57	25.2	157	25.2	168	25.2	111
	25.22	56	25.22	163	25.22	158	25.22	93
	25.24	37	25.24	167	25.24	185	25.24	83
	25.26	52	25.26	150	25.26	146	25.26	93
	25.28	39	25.28	195	25.28	163	25.28	106
	25.3	43	25.3	183	25.3	174	25.3	85
	25.32	42	25.32	230	25.32	168	25.32	106
	25.34	45	25.34	215	25.34	159	25.34	119
	25.36	33	25.36	242	25.36	172	25.36	108
	25.38	33	25.38	190	25.38	147	25.38	102
	25.4	43	25.4	220	25.4	157	25.4	130
	25.42	34	25.42	196	25.42	157	25.42	116
	25.44	45	25.44	165	25.44	143	25.44	145
	25.46	43	25.46	182	25.46	166	25.46	101
	25.48	48	25.48	156	25.48	150	25.48	112
	25.5	43	25.5	124	25.5	146	25.5	112
	25.52	41	25.52	134	25.52	162	25.52	121
	25.54	54	25.54	125	25.54	148	25.54	125
	25.56	47	25.56	110	25.56	149	25.56	98
	25.58	58	25.58	121	25.58	157	25.58	120
	25.6	69	25.6	115	25.6	147	25.6	110
	25.62	74	25.62	79	25.62	149	25.62	113
	25.64	63	25.64	77	25.64	136	25.64	88
	25.66	81	25.66	92	25.66	158	25.66	68
	25.68	81	25.68	81	25.68	154	25.68	71
	25.7	90	25.7	97	25.7	161	25.7	76
	25.72	87	25.72	104	25.72	148	25.72	70
	25.74	115	25.74	88	25.74	153	25.74	66
	25.76	147	25.76	106	25.76	167	25.76	76
	25.78	161	25.78	109	25.78	156	25.78	81
	25.8	210	25.8	85	25.8	161	25.8	94
	25.82	244	25.82	94	25.82	179	25.82	81
	25.84	267	25.84	91	25.84	194	25.84	75
	25.86	290	25.86	85	25.86	182	25.86	70
	25.88	250	25.88	108	25.88	169	25.88	58
	25.9	248	25.9	80	25.9	199	25.9	50
	25.92	282	25.92	76	25.92	224	25.92	83
	25.94	241	25.94	82	25.94	198	25.94	71
	25.96	300	25.96	91	25.96	209	25.96	86
	25.98	280	25.98	92	25.98	247	25.98	65
	26	241	26	96	26	271	26	66
	26.02	175	26.02	77	26.02	211	26.02	64
	26.04	170	26.04	78	26.04	231	26.04	83
	26.06	120	26.06	78	26.06	210	26.06	65
	26.08	106	26.08	79	26.08	223	26.08	63
	26.1	95	26.1	77	26.1	205	26.1	83
	26.12	104	26.12	72	26.12	178	26.12	74
	26.14	114	26.14	78	26.14	197	26.14	64
	26.16	98	26.16	75	26.16	189	26.16	88
	26.18	120	26.18	64	26.18	179	26.18	82
	26.2	117	26.2	49	26.2	193	26.2	86
	26.22	184	26.22	54	26.22	202	26.22	71
	26.24	181	26.24	57	26.24	217	26.24	87
	26.26	236	26.26	75	26.26	232	26.26	95
	26.28	224	26.28	67	26.28	186	26.28	98
	26.3	265	26.3	48	26.3	214	26.3	96
	26.32	301	26.32	87	26.32	199	26.32	90
	26.34	318	26.34	60	26.34	200	26.34	125
	26.36	358	26.36	76	26.36	192	26.36	121
	26.38	388	26.38	66	26.38	163	26.38	122
	26.4	387	26.4	72	26.4	170	26.4	113
	26.42	324	26.42	76	26.42	160	26.42	115
	26.44	263	26.44	96	26.44	194	26.44	115
	26.46	248	26.46	88	26.46	168	26.46	121
	26.48	168	26.48	87	26.48	175	26.48	116
	26.5	141	26.5	104	26.5	162	26.5	124
	26.52	105	26.52	86	26.52	153	26.52	128
	26.54	96	26.54	83	26.54	184	26.54	120
	26.56	111	26.56	90	26.56	182	26.56	128
	26.58	112	26.58	96	26.58	188	26.58	144
	26.6	110	26.6	98	26.6	180	26.6	138
	26.62	131	26.62	74	26.62	175	26.62	158
	26.64	127	26.64	94	26.64	195	26.64	163
	26.66	99	26.66	82	26.66	177	26.66	149
	26.68	91	26.68	85	26.68	196	26.68	127
	26.7	88	26.7	82	26.7	203	26.7	172
	26.72	61	26.72	77	26.72	182	26.72	163
	26.74	72	26.74	86	26.74	177	26.74	183
	26.76	50	26.76	84	26.76	180	26.76	184
	26.78	73	26.78	89	26.78	166	26.78	188
	26.8	45	26.8	100	26.8	179	26.8	172
	26.82	55	26.82	87	26.82	208	26.82	181
	26.84	56	26.84	103	26.84	194	26.84	172
	26.86	53	26.86	104	26.86	172	26.86	180
	26.88	58	26.88	100	26.88	183	26.88	155
	26.9	41	26.9	100	26.9	187	26.9	167
	26.92	67	26.92	130	26.92	196	26.92	159
	26.94	55	26.94	130	26.94	153	26.94	138
	26.96	88	26.96	119	26.96	189	26.96	127
	26.98	97	26.98	122	26.98	149	26.98	122
	27	90	27	113	27	189	27	107
	27.02	68	27.02	119	27.02	186	27.02	119
	27.04	98	27.04	115	27.04	184	27.04	92
	27.06	86	27.06	100	27.06	168	27.06	82
	27.08	116	27.08	92	27.08	199	27.08	67
	27.1	109	27.1	104	27.1	188	27.1	87
	27.12	115	27.12	87	27.12	180	27.12	87
	27.14	150	27.14	92	27.14	199	27.14	90
	27.16	181	27.16	76	27.16	214	27.16	97
	27.18	143	27.18	86	27.18	193	27.18	92
	27.2	117	27.2	80	27.2	198	27.2	95
	27.22	143	27.22	74	27.22	214	27.22	109
	27.24	143	27.24	83	27.24	234	27.24	111
	27.26	124	27.26	94	27.26	214	27.26	143
	27.28	129	27.28	111	27.28	216	27.28	164
	27.3	127	27.3	88	27.3	229	27.3	173
	27.32	159	27.32	96	27.32	205	27.32	164
	27.34	196	27.34	99	27.34	183	27.34	165
	27.36	229	27.36	83	27.36	181	27.36	153
	27.38	297	27.38	85	27.38	183	27.38	126
	27.4	392	27.4	99	27.4	185	27.4	104
	27.42	460	27.42	98	27.42	165	27.42	112
	27.44	482	27.44	95	27.44	180	27.44	100
	27.46	444	27.46	104	27.46	182	27.46	117
	27.48	359	27.48	101	27.48	223	27.48	101
	27.5	283	27.5	115	27.5	209	27.5	109
	27.52	219	27.52	98	27.52	185	27.52	132
	27.54	139	27.54	119	27.54	221	27.54	135
	27.56	111	27.56	119	27.56	204	27.56	143
	27.58	81	27.58	115	27.58	191	27.58	179
	27.6	70	27.6	112	27.6	211	27.6	177
	27.62	78	27.62	114	27.62	170	27.62	174
	27.64	65	27.64	111	27.64	181	27.64	176
	27.66	55	27.66	119	27.66	184	27.66	150
	27.68	56	27.68	148	27.68	184	27.68	143
	27.7	50	27.7	113	27.7	193	27.7	135
	27.72	52	27.72	141	27.72	208	27.72	110
	27.74	59	27.74	121	27.74	180	27.74	105
	27.76	66	27.76	133	27.76	191	27.76	89
	27.78	45	27.78	123	27.78	185	27.78	55
	27.8	62	27.8	129	27.8	188	27.8	67
	27.82	45	27.82	128	27.82	192	27.82	69
	27.84	56	27.84	116	27.84	198	27.84	62
	27.86	46	27.86	119	27.86	190	27.86	78
	27.88	69	27.88	112	27.88	172	27.88	72
	27.9	51	27.9	80	27.9	226	27.9	77
	27.92	37	27.92	94	27.92	177	27.92	76
	27.94	47	27.94	78	27.94	176	27.94	82
	27.96	56	27.96	99	27.96	165	27.96	88
	27.98	43	27.98	97	27.98	183	27.98	76
	28	49	28	91	28	175	28	89
	28.02	65	28.02	89	28.02	175	28.02	88
	28.04	53	28.04	98	28.04	179	28.04	84
	28.06	69	28.06	101	28.06	176	28.06	70
	28.08	65	28.08	93	28.08	192	28.08	95
	28.1	84	28.1	107	28.1	181	28.1	96
	28.12	108	28.12	90	28.12	178	28.12	121
	28.14	106	28.14	97	28.14	190	28.14	102
	28.16	107	28.16	81	28.16	186	28.16	89
	28.18	105	28.18	71	28.18	177	28.18	99
	28.2	82	28.2	89	28.2	179	28.2	101
	28.22	70	28.22	71	28.22	181	28.22	96
	28.24	67	28.24	73	28.24	172	28.24	84
	28.26	57	28.26	78	28.26	184	28.26	105
	28.28	47	28.28	72	28.28	162	28.28	100
	28.3	40	28.3	96	28.3	164	28.3	123
	28.32	39	28.32	87	28.32	193	28.32	118
	28.34	32	28.34	75	28.34	163	28.34	122
	28.36	34	28.36	96	28.36	184	28.36	128
	28.38	24	28.38	91	28.38	192	28.38	130
	28.4	35	28.4	86	28.4	178	28.4	105
	28.42	36	28.42	96	28.42	173	28.42	125
	28.44	34	28.44	98	28.44	168	28.44	108
	28.46	33	28.46	95	28.46	179	28.46	87
	28.48	39	28.48	100	28.48	205	28.48	87
	28.5	42	28.5	105	28.5	200	28.5	91
	28.52	27	28.52	94	28.52	192	28.52	78
	28.54	31	28.54	115	28.54	162	28.54	79
	28.56	28	28.56	91	28.56	191	28.56	99
	28.58	37	28.58	113	28.58	153	28.58	63
	28.6	30	28.6	110	28.6	196	28.6	72
	28.62	51	28.62	120	28.62	172	28.62	62
	28.64	37	28.64	100	28.64	164	28.64	80
	28.66	33	28.66	114	28.66	176	28.66	67
	28.68	31	28.68	156	28.68	175	28.68	80
	28.7	40	28.7	128	28.7	180	28.7	75
	28.72	37	28.72	139	28.72	184	28.72	74
	28.74	35	28.74	115	28.74	215	28.74	87
	28.76	42	28.76	97	28.76	198	28.76	77
	28.78	38	28.78	133	28.78	201	28.78	76
	28.8	33	28.8	123	28.8	173	28.8	70
	28.82	42	28.82	142	28.82	192	28.82	69
	28.84	51	28.84	136	28.84	213	28.84	54
	28.86	57	28.86	108	28.86	167	28.86	60
	28.88	37	28.88	116	28.88	165	28.88	64
	28.9	42	28.9	98	28.9	153	28.9	69
	28.92	55	28.92	104	28.92	185	28.92	50
	28.94	44	28.94	109	28.94	166	28.94	55
	28.96	52	28.96	117	28.96	168	28.96	50
	28.98	59	28.98	122	28.98	180	28.98	57
	29	54	29	114	29	175	29	61
	29.02	40	29.02	126	29.02	143	29.02	70
	29.04	66	29.04	137	29.04	149	29.04	59
	29.06	47	29.06	118	29.06	167	29.06	53
	29.08	65	29.08	126	29.08	170	29.08	47
	29.1	35	29.1	126	29.1	172	29.1	55
	29.12	59	29.12	107	29.12	163	29.12	56
	29.14	44	29.14	105	29.14	162	29.14	61
	29.16	51	29.16	97	29.16	170	29.16	50
	29.18	53	29.18	85	29.18	193	29.18	56
	29.2	51	29.2	100	29.2	192	29.2	51
	29.22	56	29.22	80	29.22	179	29.22	69
	29.24	76	29.24	97	29.24	185	29.24	63
	29.26	96	29.26	92	29.26	165	29.26	45
	29.28	154	29.28	106	29.28	173	29.28	57
	29.3	186	29.3	83	29.3	187	29.3	67
	29.32	217	29.32	98	29.32	197	29.32	60
	29.34	229	29.34	99	29.34	185	29.34	66
	29.36	164	29.36	103	29.36	157	29.36	71
	29.38	136	29.38	94	29.38	175	29.38	61
	29.4	127	29.4	113	29.4	168	29.4	65
	29.42	99	29.42	115	29.42	184	29.42	79
	29.44	57	29.44	107	29.44	165	29.44	65
	29.46	39	29.46	78	29.46	161	29.46	88
	29.48	47	29.48	99	29.48	185	29.48	83
	29.5	40	29.5	94	29.5	196	29.5	74
	29.52	44	29.52	88	29.52	173	29.52	85
	29.54	42	29.54	105	29.54	190	29.54	76
	29.56	43	29.56	101	29.56	162	29.56	75
	29.58	36	29.58	86	29.58	182	29.58	82
	29.6	33	29.6	98	29.6	159	29.6	73
	29.62	41	29.62	86	29.62	165	29.62	77
	29.64	40	29.64	108	29.64	158	29.64	88
	29.66	32	29.66	83	29.66	176	29.66	74
	29.68	26	29.68	102	29.68	180	29.68	81
	29.7	36	29.7	83	29.7	164	29.7	82
	29.72	33	29.72	84	29.72	188	29.72	74
	29.74	31	29.74	89	29.74	170	29.74	67
	29.76	34	29.76	87	29.76	161	29.76	64
	29.78	46	29.78	86	29.78	188	29.78	82
	29.8	44	29.8	91	29.8	172	29.8	93
	29.82	38	29.82	92	29.82	193	29.82	79
	29.84	48	29.84	89	29.84	186	29.84	85
	29.86	58	29.86	84	29.86	194	29.86	108
	29.88	57	29.88	79	29.88	185	29.88	96
	29.9	48	29.9	73	29.9	170	29.9	117
	29.92	57	29.92	94	29.92	179	29.92	111
	29.94	50	29.94	76	29.94	184	29.94	115
	29.96	49	29.96	75	29.96	182	29.96	116
	29.98	41	29.98	58	29.98	169	29.98	97
	30	35	30	84	30	145	30	120
	30.02	32	30.02	74	30.02	182	30.02	100
	30.04	33	30.04	61	30.04	166	30.04	88
	30.06	40	30.06	65	30.06	175	30.06	88
	30.08	55	30.08	81	30.08	177	30.08	70
	30.1	37	30.1	86	30.1	160	30.1	80
	30.12	47	30.12	87	30.12	185	30.12	68
	30.14	40	30.14	104	30.14	186	30.14	74
	30.16	40	30.16	82	30.16	153	30.16	83
	30.18	40	30.18	80	30.18	150	30.18	64
	30.2	39	30.2	104	30.2	141	30.2	60
	30.22	53	30.22	102	30.22	174	30.22	66
	30.24	53	30.24	88	30.24	177	30.24	73
	30.26	62	30.26	86	30.26	174	30.26	64
	30.28	68	30.28	87	30.28	147	30.28	54
	30.3	81	30.3	103	30.3	143	30.3	50
	30.32	82	30.32	85	30.32	172	30.32	64
	30.34	85	30.34	87	30.34	158	30.34	75
	30.36	123	30.36	74	30.36	188	30.36	69
	30.38	137	30.38	82	30.38	148	30.38	64
	30.4	132	30.4	103	30.4	168	30.4	65
	30.42	102	30.42	70	30.42	169	30.42	69
	30.44	60	30.44	79	30.44	138	30.44	66
	30.46	66	30.46	84	30.46	164	30.46	56
	30.48	68	30.48	82	30.48	153	30.48	56
	30.5	45	30.5	95	30.5	164	30.5	64
	30.52	32	30.52	98	30.52	168	30.52	67
	30.54	31	30.54	84	30.54	186	30.54	57
	30.56	34	30.56	88	30.56	173	30.56	52
	30.58	29	30.58	85	30.58	180	30.58	54
	30.6	29	30.6	82	30.6	152	30.6	67
	30.62	36	30.62	103	30.62	150	30.62	62
	30.64	26	30.64	84	30.64	153	30.64	56
	30.66	42	30.66	75	30.66	158	30.66	77
	30.68	32	30.68	91	30.68	145	30.68	67
	30.7	18	30.7	97	30.7	192	30.7	63
	30.72	34	30.72	91	30.72	155	30.72	53
	30.74	27	30.74	87	30.74	167	30.74	47
	30.76	35	30.76	76	30.76	152	30.76	62
	30.78	36	30.78	99	30.78	179	30.78	88
	30.8	30	30.8	92	30.8	170	30.8	73
	30.82	32	30.82	114	30.82	157	30.82	67
	30.84	32	30.84	82	30.84	147	30.84	64
	30.86	26	30.86	88	30.86	187	30.86	75
	30.88	34	30.88	89	30.88	164	30.88	80
	30.9	26	30.9	76	30.9	149	30.9	82
	30.92	42	30.92	80	30.92	165	30.92	80
	30.94	28	30.94	96	30.94	176	30.94	82
	30.96	33	30.96	104	30.96	173	30.96	84
	30.98	57	30.98	98	30.98	161	30.98	61
	31	44	31	112	31	164	31	72
	31.02	56	31.02	105	31.02	130	31.02	77
	31.04	47	31.04	118	31.04	166	31.04	79
	31.06	34	31.06	89	31.06	164	31.06	64
	31.08	38	31.08	96	31.08	180	31.08	53
	31.1	36	31.1	90	31.1	180	31.1	70
	31.12	35	31.12	98	31.12	167	31.12	62
	31.14	39	31.14	86	31.14	156	31.14	60
	31.16	33	31.16	89	31.16	145	31.16	79
	31.18	29	31.18	82	31.18	150	31.18	71
	31.2	20	31.2	94	31.2	148	31.2	61
	31.22	34	31.22	74	31.22	161	31.22	94
	31.24	38	31.24	90	31.24	158	31.24	73
	31.26	39	31.26	82	31.26	153	31.26	83
	31.28	29	31.28	89	31.28	133	31.28	96
	31.3	30	31.3	73	31.3	163	31.3	81
	31.32	43	31.32	84	31.32	159	31.32	87
	31.34	26	31.34	67	31.34	163	31.34	74
	31.36	30	31.36	84	31.36	145	31.36	62
	31.38	45	31.38	83	31.38	175	31.38	70
	31.4	51	31.4	72	31.4	166	31.4	72
	31.42	61	31.42	85	31.42	171	31.42	69
	31.44	75	31.44	81	31.44	163	31.44	73
	31.46	74	31.46	75	31.46	146	31.46	74
	31.48	83	31.48	81	31.48	154	31.48	68
	31.5	119	31.5	95	31.5	168	31.5	63
	31.52	128	31.52	82	31.52	138	31.52	84
	31.54	167	31.54	83	31.54	146	31.54	78
	31.56	254	31.56	88	31.56	165	31.56	81
	31.58	248	31.58	72	31.58	158	31.58	79
	31.6	258	31.6	79	31.6	155	31.6	101
	31.62	256	31.62	84	31.62	171	31.62	83
	31.64	170	31.64	71	31.64	166	31.64	80
	31.66	165	31.66	81	31.66	130	31.66	66
	31.68	126	31.68	77	31.68	164	31.68	71
	31.7	145	31.7	65	31.7	175	31.7	70
	31.72	107	31.72	76	31.72	137	31.72	62
	31.74	101	31.74	70	31.74	166	31.74	56
	31.76	86	31.76	82	31.76	154	31.76	78
	31.78	69	31.78	75	31.78	149	31.78	67
	31.8	47	31.8	77	31.8	160	31.8	61
	31.82	38	31.82	79	31.82	154	31.82	63
	31.84	44	31.84	92	31.84	164	31.84	78
	31.86	48	31.86	91	31.86	173	31.86	80
	31.88	31	31.88	83	31.88	131	31.88	86
	31.9	29	31.9	88	31.9	143	31.9	71
	31.92	38	31.92	112	31.92	172	31.92	76
	31.94	37	31.94	87	31.94	140	31.94	77
	31.96	40	31.96	103	31.96	133	31.96	79
	31.98	37	31.98	83	31.98	128	31.98	70
	32	30	32	103	32	126	32	72
	32.02	33	32.02	107	32.02	146	32.02	76
	32.04	34	32.04	97	32.04	142	32.04	61
	32.06	22	32.06	90	32.06	115	32.06	69
	32.08	33	32.08	109	32.08	146	32.08	66
	32.1	31	32.1	105	32.1	149	32.1	55
	32.12	25	32.12	96	32.12	127	32.12	55
	32.14	27	32.14	103	32.14	143	32.14	65
	32.16	29	32.16	82	32.16	139	32.16	63
	32.18	22	32.18	90	32.18	157	32.18	53
	32.2	26	32.2	102	32.2	164	32.2	60
	32.22	25	32.22	107	32.22	144	32.22	62
	32.24	29	32.24	103	32.24	144	32.24	59
	32.26	31	32.26	108	32.26	167	32.26	77
	32.28	22	32.28	97	32.28	146	32.28	65
	32.3	29	32.3	95	32.3	157	32.3	65
	32.32	32	32.32	81	32.32	159	32.32	58
	32.34	30	32.34	90	32.34	167	32.34	71
	32.36	26	32.36	89	32.36	156	32.36	68
	32.38	33	32.38	86	32.38	164	32.38	73
	32.4	28	32.4	90	32.4	137	32.4	72
	32.42	36	32.42	85	32.42	181	32.42	55
	32.44	29	32.44	89	32.44	141	32.44	67
	32.46	26	32.46	84	32.46	142	32.46	73
	32.48	38	32.48	93	32.48	151	32.48	71
	32.5	28	32.5	72	32.5	154	32.5	55
	32.52	35	32.52	84	32.52	142	32.52	71
	32.54	28	32.54	102	32.54	153	32.54	77
	32.56	31	32.56	85	32.56	167	32.56	66
	32.58	36	32.58	91	32.58	145	32.58	74
	32.6	35	32.6	83	32.6	136	32.6	83
	32.62	52	32.62	78	32.62	165	32.62	78
	32.64	54	32.64	90	32.64	116	32.64	76
	32.66	73	32.66	81	32.66	147	32.66	72
	32.68	73	32.68	86	32.68	149	32.68	61
	32.7	49	32.7	83	32.7	146	32.7	60
	32.72	56	32.72	84	32.72	133	32.72	57
	32.74	61	32.74	107	32.74	128	32.74	60
	32.76	57	32.76	113	32.76	145	32.76	57
	32.78	53	32.78	107	32.78	123	32.78	58
	32.8	45	32.8	117	32.8	128	32.8	55
	32.82	39	32.82	112	32.82	146	32.82	60
	32.84	36	32.84	113	32.84	129	32.84	65
	32.86	31	32.86	97	32.86	150	32.86	52
	32.88	28	32.88	121	32.88	156	32.88	67
	32.9	37	32.9	107	32.9	151	32.9	65
	32.92	36	32.92	126	32.92	166	32.92	73
	32.94	39	32.94	110	32.94	153	32.94	62
	32.96	29	32.96	113	32.96	125	32.96	54
	32.98	28	32.98	112	32.98	140	32.98	48
	33	29	33	120	33	160	33	61
	33.02	26	33.02	131	33.02	154	33.02	62
	33.04	34	33.04	108	33.04	141	33.04	65
	33.06	40	33.06	99	33.06	147	33.06	77
	33.08	26	33.08	91	33.08	143	33.08	80
	33.1	27	33.1	121	33.1	132	33.1	79
	33.12	19	33.12	113	33.12	141	33.12	78
	33.14	26	33.14	105	33.14	118	33.14	77
	33.16	29	33.16	114	33.16	123	33.16	66
	33.18	28	33.18	114	33.18	142	33.18	69
	33.2	27	33.2	77	33.2	143	33.2	71
	33.22	29	33.22	94	33.22	138	33.22	52
	33.24	34	33.24	114	33.24	116	33.24	72
	33.26	31	33.26	97	33.26	128	33.26	79
	33.28	35	33.28	106	33.28	142	33.28	78
	33.3	32	33.3	99	33.3	147	33.3	67
	33.32	34	33.32	79	33.32	124	33.32	65
	33.34	32	33.34	93	33.34	132	33.34	64
	33.36	46	33.36	99	33.36	125	33.36	78
	33.38	39	33.38	95	33.38	115	33.38	62
	33.4	45	33.4	105	33.4	125	33.4	52
	33.42	42	33.42	81	33.42	116	33.42	75
	33.44	51	33.44	90	33.44	155	33.44	58
	33.46	50	33.46	94	33.46	131	33.46	53
	33.48	48	33.48	81	33.48	134	33.48	54
	33.5	30	33.5	93	33.5	139	33.5	60
	33.52	31	33.52	90	33.52	137	33.52	59
	33.54	23	33.54	74	33.54	132	33.54	47
	33.56	30	33.56	90	33.56	128	33.56	44
	33.58	16	33.58	83	33.58	114	33.58	42
	33.6	23	33.6	103	33.6	131	33.6	48
	33.62	23	33.62	96	33.62	143	33.62	48
	33.64	29	33.64	89	33.64	159	33.64	56
	33.66	28	33.66	88	33.66	133	33.66	56
	33.68	22	33.68	96	33.68	146	33.68	52
	33.7	17	33.7	89	33.7	147	33.7	66
	33.72	19	33.72	85	33.72	132	33.72	54
	33.74	27	33.74	105	33.74	143	33.74	54
	33.76	24	33.76	84	33.76	154	33.76	57
	33.78	24	33.78	88	33.78	140	33.78	53
	33.8	32	33.8	91	33.8	145	33.8	66
	33.82	28	33.82	84	33.82	133	33.82	67
	33.84	26	33.84	85	33.84	152	33.84	66
	33.86	14	33.86	81	33.86	151	33.86	78
	33.88	25	33.88	91	33.88	162	33.88	69
	33.9	24	33.9	81	33.9	117	33.9	67
	33.92	19	33.92	91	33.92	142	33.92	86
	33.94	29	33.94	101	33.94	148	33.94	86
	33.96	19	33.96	96	33.96	147	33.96	101
	33.98	29	33.98	96	33.98	127	33.98	93
	34	26	34	125	34	147	34	80
	34.02	21	34.02	120	34.02	137	34.02	62
	34.04	21	34.04	115	34.04	137	34.04	67
	34.06	33	34.06	120	34.06	131	34.06	62
	34.08	21	34.08	91	34.08	132	34.08	91
	34.1	25	34.1	104	34.1	130	34.1	70
	34.12	24	34.12	101	34.12	136	34.12	66
	34.14	21	34.14	93	34.14	124	34.14	77
	34.16	30	34.16	90	34.16	130	34.16	72
	34.18	26	34.18	103	34.18	126	34.18	75
	34.2	33	34.2	75	34.2	118	34.2	72
	34.22	33	34.22	87	34.22	122	34.22	60
	34.24	33	34.24	101	34.24	131	34.24	58
	34.26	26	34.26	90	34.26	114	34.26	60
	34.28	26	34.28	99	34.28	139	34.28	55
	34.3	35	34.3	86	34.3	143	34.3	43
	34.32	23	34.32	87	34.32	112	34.32	71
	34.34	30	34.34	76	34.34	124	34.34	63
	34.36	23	34.36	93	34.36	110	34.36	55
	34.38	16	34.38	77	34.38	142	34.38	49
	34.4	24	34.4	83	34.4	112	34.4	47
	34.42	22	34.42	88	34.42	112	34.42	60
	34.44	26	34.44	87	34.44	125	34.44	50
	34.46	22	34.46	93	34.46	137	34.46	55
	34.48	23	34.48	102	34.48	139	34.48	58
	34.5	30	34.5	77	34.5	122	34.5	55
	34.52	24	34.52	86	34.52	131	34.52	64
	34.54	33	34.54	95	34.54	147	34.54	62
	34.56	24	34.56	84	34.56	144	34.56	58
	34.58	22	34.58	86	34.58	119	34.58	67
	34.6	27	34.6	95	34.6	131	34.6	67
	34.62	32	34.62	92	34.62	140	34.62	78
	34.64	32	34.64	100	34.64	110	34.64	57
	34.66	27	34.66	96	34.66	121	34.66	55
	34.68	21	34.68	97	34.68	133	34.68	56
	34.7	32	34.7	76	34.7	117	34.7	66
	34.72	38	34.72	90	34.72	113	34.72	77
	34.74	31	34.74	81	34.74	105	34.74	58
	34.76	27	34.76	105	34.76	124	34.76	53
	34.78	40	34.78	95	34.78	120	34.78	63
	34.8	36	34.8	97	34.8	118	34.8	57
	34.82	39	34.82	80	34.82	129	34.82	72
	34.84	41	34.84	80	34.84	128	34.84	77
	34.86	50	34.86	81	34.86	105	34.86	86
	34.88	55	34.88	83	34.88	133	34.88	66
	34.9	52	34.9	94	34.9	139	34.9	72
	34.92	60	34.92	81	34.92	134	34.92	88
	34.94	48	34.94	76	34.94	123	34.94	105
	34.96	75	34.96	80	34.96	135	34.96	80
	34.98	73	34.98	84	34.98	131	34.98	105
	35	113	35	79	35	137	35	122
	35.02	108	35.02	86	35.02	135	35.02	110
	35.04	106	35.04	86	35.04	167	35.04	124
	35.06	118	35.06	84	35.06	130	35.06	131
	35.08	107	35.08	81	35.08	125	35.08	85
	35.1	127	35.1	85	35.1	127	35.1	117
	35.12	117	35.12	72	35.12	118	35.12	81
	35.14	102	35.14	77	35.14	126	35.14	94
	35.16	89	35.16	75	35.16	110	35.16	92
	35.18	92	35.18	61	35.18	114	35.18	66
	35.2	84	35.2	75	35.2	131	35.2	72
	35.22	81	35.22	90	35.22	120	35.22	46
	35.24	58	35.24	71	35.24	133	35.24	63
	35.26	71	35.26	67	35.26	140	35.26	64
	35.28	51	35.28	75	35.28	117	35.28	49
	35.3	42	35.3	74	35.3	114	35.3	61
	35.32	51	35.32	103	35.32	122	35.32	56
	35.34	56	35.34	81	35.34	126	35.34	65
	35.36	41	35.36	93	35.36	102	35.36	65
	35.38	30	35.38	85	35.38	115	35.38	72
	35.4	38	35.4	71	35.4	119	35.4	82
	35.42	33	35.42	96	35.42	117	35.42	79
	35.44	30	35.44	87	35.44	110	35.44	88
	35.46	24	35.46	78	35.46	137	35.46	87
	35.48	37	35.48	93	35.48	122	35.48	93
	35.5	32	35.5	80	35.5	110	35.5	80
	35.52	31	35.52	84	35.52	135	35.52	77
	35.54	29	35.54	83	35.54	102	35.54	84
	35.56	35	35.56	87	35.56	120	35.56	65
	35.58	25	35.58	80	35.58	128	35.58	82
	35.6	39	35.6	94	35.6	115	35.6	53
	35.62	46	35.62	77	35.62	123	35.62	80
	35.64	34	35.64	93	35.64	135	35.64	90
	35.66	30	35.66	76	35.66	120	35.66	83
	35.68	49	35.68	71	35.68	114	35.68	86
	35.7	53	35.7	71	35.7	136	35.7	63
	35.72	68	35.72	81	35.72	125	35.72	84
	35.74	82	35.74	83	35.74	122	35.74	88
	35.76	70	35.76	75	35.76	128	35.76	72
	35.78	67	35.78	79	35.78	121	35.78	76
	35.8	68	35.8	92	35.8	113	35.8	76
	35.82	61	35.82	104	35.82	109	35.82	91
	35.84	57	35.84	100	35.84	111	35.84	79
	35.86	51	35.86	100	35.86	127	35.86	42
	35.88	49	35.88	106	35.88	129	35.88	87
	35.9	37	35.9	89	35.9	116	35.9	89
	35.92	32	35.92	98	35.92	132	35.92	100
	35.94	30	35.94	110	35.94	120	35.94	86
	35.96	31	35.96	106	35.96	118	35.96	93
	35.98	32	35.98	98	35.98	134	35.98	78
	36	35	36	112	36	115	36	73
	36.02	29	36.02	119	36.02	124	36.02	85
	36.04	40	36.04	86	36.04	114	36.04	65
	36.06	36	36.06	129	36.06	113	36.06	86
	36.08	31	36.08	108	36.08	110	36.08	89
	36.1	37	36.1	113	36.1	106	36.1	81
	36.12	43	36.12	132	36.12	115	36.12	84
	36.14	32	36.14	107	36.14	119	36.14	78
	36.16	34	36.16	118	36.16	114	36.16	72
	36.18	33	36.18	107	36.18	107	36.18	69
	36.2	34	36.2	90	36.2	113	36.2	76
	36.22	37	36.22	97	36.22	111	36.22	57
	36.24	50	36.24	97	36.24	117	36.24	59
	36.26	29	36.26	94	36.26	120	36.26	65
	36.28	22	36.28	94	36.28	122	36.28	68
	36.3	28	36.3	105	36.3	110	36.3	59
	36.32	41	36.32	93	36.32	104	36.32	63
	36.34	28	36.34	88	36.34	138	36.34	66
	36.36	32	36.36	86	36.36	122	36.36	80
	36.38	26	36.38	114	36.38	118	36.38	78
	36.4	42	36.4	94	36.4	134	36.4	94
	36.42	38	36.42	99	36.42	133	36.42	87
	36.44	41	36.44	105	36.44	118	36.44	87
	36.46	41	36.46	94	36.46	126	36.46	113
	36.48	40	36.48	89	36.48	109	36.48	109
	36.5	46	36.5	99	36.5	133	36.5	104
	36.52	44	36.52	110	36.52	114	36.52	90
	36.54	45	36.54	87	36.54	126	36.54	97
	36.56	31	36.56	115	36.56	116	36.56	83
	36.58	41	36.58	94	36.58	114	36.58	88
	36.6	41	36.6	117	36.6	129	36.6	74
	36.62	30	36.62	102	36.62	130	36.62	53
	36.64	39	36.64	120	36.64	97	36.64	63
	36.66	33	36.66	128	36.66	103	36.66	56
	36.68	33	36.68	108	36.68	120	36.68	74
	36.7	33	36.7	115	36.7	120	36.7	78
	36.72	41	36.72	98	36.72	95	36.72	70
	36.74	48	36.74	99	36.74	109	36.74	65
	36.76	22	36.76	88	36.76	100	36.76	74
	36.78	18	36.78	116	36.78	124	36.78	60
	36.8	24	36.8	95	36.8	113	36.8	70
	36.82	30	36.82	92	36.82	119	36.82	58
	36.84	34	36.84	87	36.84	129	36.84	55
	36.86	29	36.86	84	36.86	118	36.86	69
	36.88	33	36.88	85	36.88	116	36.88	48
	36.9	26	36.9	95	36.9	106	36.9	53
	36.92	29	36.92	79	36.92	105	36.92	45
	36.94	27	36.94	80	36.94	112	36.94	60
	36.96	37	36.96	84	36.96	105	36.96	49
	36.98	30	36.98	85	36.98	115	36.98	45
	37	39	37	93	37	125	37	45
	37.02	26	37.02	77	37.02	97	37.02	48
	37.04	18	37.04	74	37.04	119	37.04	64
	37.06	32	37.06	89	37.06	124	37.06	56
	37.08	39	37.08	107	37.08	101	37.08	36
	37.1	43	37.1	59	37.1	116	37.1	52
	37.12	38	37.12	76	37.12	117	37.12	56
	37.14	38	37.14	88	37.14	114	37.14	53
	37.16	56	37.16	75	37.16	122	37.16	54
	37.18	50	37.18	79	37.18	122	37.18	68
	37.2	34	37.2	68	37.2	108	37.2	74
	37.22	37	37.22	79	37.22	136	37.22	82
	37.24	32	37.24	84	37.24	130	37.24	85
	37.26	37	37.26	77	37.26	110	37.26	93
	37.28	38	37.28	62	37.28	110	37.28	88
	37.3	27	37.3	58	37.3	106	37.3	84
	37.32	25	37.32	83	37.32	125	37.32	74
	37.34	21	37.34	70	37.34	112	37.34	65
	37.36	33	37.36	76	37.36	111	37.36	73
	37.38	24	37.38	83	37.38	110	37.38	78
	37.4	32	37.4	92	37.4	126	37.4	65
	37.42	20	37.42	88	37.42	102	37.42	63
	37.44	40	37.44	87	37.44	126	37.44	61
	37.46	31	37.46	86	37.46	112	37.46	48
	37.48	28	37.48	110	37.48	124	37.48	70
	37.5	25	37.5	111	37.5	122	37.5	61
	37.52	30	37.52	98	37.52	100	37.52	73
	37.54	26	37.54	109	37.54	125	37.54	61
	37.56	30	37.56	97	37.56	124	37.56	51
	37.58	33	37.58	95	37.58	116	37.58	58
	37.6	40	37.6	100	37.6	127	37.6	69
	37.62	27	37.62	82	37.62	123	37.62	56
	37.64	27	37.64	91	37.64	116	37.64	54
	37.66	35	37.66	85	37.66	120	37.66	51
	37.68	31	37.68	81	37.68	134	37.68	82
	37.7	40	37.7	97	37.7	130	37.7	72
	37.72	29	37.72	95	37.72	137	37.72	72
	37.74	38	37.74	95	37.74	116	37.74	66
	37.76	29	37.76	96	37.76	146	37.76	101
	37.78	45	37.78	97	37.78	132	37.78	80
	37.8	33	37.8	71	37.8	134	37.8	90
	37.82	31	37.82	89	37.82	116	37.82	79
	37.84	30	37.84	73	37.84	118	37.84	90
	37.86	33	37.86	96	37.86	102	37.86	106
	37.88	30	37.88	77	37.88	115	37.88	85
	37.9	32	37.9	92	37.9	127	37.9	83
	37.92	25	37.92	87	37.92	132	37.92	74
	37.94	33	37.94	85	37.94	125	37.94	84
	37.96	37	37.96	92	37.96	112	37.96	73
	37.98	27	37.98	87	37.98	121	37.98	93
	38	29	38	100	38	117	38	75
	38.02	42	38.02	77	38.02	121	38.02	50
	38.04	39	38.04	103	38.04	125	38.04	83
	38.06	33	38.06	90	38.06	128	38.06	70
	38.08	21	38.08	95	38.08	134	38.08	74
	38.1	28	38.1	79	38.1	119	38.1	65
	38.12	19	38.12	80	38.12	109	38.12	62
	38.14	36	38.14	108	38.14	122	38.14	87
	38.16	26	38.16	77	38.16	124	38.16	82
	38.18	23	38.18	85	38.18	112	38.18	73
	38.2	32	38.2	81	38.2	109	38.2	76
	38.22	30	38.22	72	38.22	113	38.22	83
	38.24	29	38.24	77	38.24	126	38.24	93
	38.26	27	38.26	91	38.26	97	38.26	90
	38.28	30	38.28	96	38.28	110	38.28	92
	38.3	41	38.3	81	38.3	112	38.3	76
	38.32	26	38.32	78	38.32	123	38.32	94
	38.34	33	38.34	96	38.34	105	38.34	63
	38.36	28	38.36	77	38.36	92	38.36	69
	38.38	25	38.38	96	38.38	109	38.38	77
	38.4	36	38.4	61	38.4	121	38.4	63
	38.42	31	38.42	85	38.42	108	38.42	60
	38.44	34	38.44	73	38.44	99	38.44	78
	38.46	32	38.46	78	38.46	107	38.46	50
	38.48	32	38.48	76	38.48	115	38.48	62
	38.5	27	38.5	83	38.5	136	38.5	65
	38.52	27	38.52	64	38.52	117	38.52	71
	38.54	25	38.54	77	38.54	116	38.54	73
	38.56	29	38.56	70	38.56	123	38.56	82
	38.58	41	38.58	82	38.58	122	38.58	91
	38.6	25	38.6	73	38.6	106	38.6	92
	38.62	33	38.62	66	38.62	119	38.62	92
	38.64	51	38.64	81	38.64	142	38.64	103
	38.66	41	38.66	70	38.66	125	38.66	115
	38.68	66	38.68	87	38.68	94	38.68	114
	38.7	57	38.7	80	38.7	112	38.7	74
	38.72	59	38.72	82	38.72	103	38.72	106
	38.74	98	38.74	94	38.74	106	38.74	93
	38.76	116	38.76	84	38.76	116	38.76	84
	38.78	105	38.78	82	38.78	112	38.78	84
	38.8	67	38.8	98	38.8	123	38.8	73
	38.82	65	38.82	94	38.82	117	38.82	75
	38.84	71	38.84	100	38.84	114	38.84	77
	38.86	73	38.86	84	38.86	111	38.86	64
	38.88	74	38.88	77	38.88	94	38.88	64
	38.9	53	38.9	88	38.9	119	38.9	59
	38.92	54	38.92	89	38.92	101	38.92	62
	38.94	72	38.94	84	38.94	119	38.94	53
	38.96	51	38.96	108	38.96	116	38.96	56
	38.98	60	38.98	81	38.98	122	38.98	56
	39	51	39	91	39	107	39	63
	39.02	60	39.02	85	39.02	106	39.02	67
	39.04	56	39.04	93	39.04	109	39.04	65
	39.06	58	39.06	103	39.06	118	39.06	64
	39.08	44	39.08	100	39.08	111	39.08	65
	39.1	33	39.1	102	39.1	98	39.1	51
	39.12	44	39.12	96	39.12	129	39.12	51
	39.14	35	39.14	106	39.14	125	39.14	66
	39.16	35	39.16	113	39.16	110	39.16	60
	39.18	37	39.18	110	39.18	106	39.18	51
	39.2	42	39.2	126	39.2	118	39.2	57
	39.22	48	39.22	121	39.22	97	39.22	57
	39.24	48	39.24	120	39.24	119	39.24	59
	39.26	52	39.26	105	39.26	109	39.26	58
	39.28	58	39.28	129	39.28	113	39.28	60
	39.3	57	39.3	115	39.3	110	39.3	72
	39.32	48	39.32	102	39.32	102	39.32	79
	39.34	48	39.34	101	39.34	133	39.34	64
	39.36	48	39.36	99	39.36	115	39.36	79
	39.38	56	39.38	111	39.38	127	39.38	87
	39.4	55	39.4	100	39.4	105	39.4	91
	39.42	48	39.42	103	39.42	106	39.42	66
	39.44	36	39.44	89	39.44	116	39.44	97
	39.46	32	39.46	87	39.46	116	39.46	67
	39.48	37	39.48	80	39.48	121	39.48	79
	39.5	24	39.5	94	39.5	105	39.5	61
	39.52	39	39.52	98	39.52	118	39.52	60
	39.54	34	39.54	96	39.54	108	39.54	60
	39.56	32	39.56	91	39.56	122	39.56	47
	39.58	33	39.58	104	39.58	121	39.58	50
	39.6	44	39.6	86	39.6	107	39.6	48
	39.62	39	39.62	77	39.62	111	39.62	55
	39.64	45	39.64	81	39.64	123	39.64	55
	39.66	48	39.66	79	39.66	114	39.66	54
	39.68	61	39.68	95	39.68	127	39.68	71
	39.7	94	39.7	79	39.7	103	39.7	62
	39.72	103	39.72	84	39.72	118	39.72	58
	39.74	117	39.74	89	39.74	84	39.74	60
	39.76	122	39.76	105	39.76	103	39.76	67
	39.78	101	39.78	89	39.78	105	39.78	67
	39.8	86	39.8	74	39.8	96	39.8	73
	39.82	72	39.82	77	39.82	128	39.82	71
	39.84	92	39.84	106	39.84	119	39.84	54
	39.86	54	39.86	77	39.86	120	39.86	64
	39.88	64	39.88	103	39.88	116	39.88	51
	39.9	57	39.9	79	39.9	115	39.9	58
	39.92	42	39.92	77	39.92	120	39.92	59
	39.94	40	39.94	82	39.94	114	39.94	56
	39.96	31	39.96	97	39.96	112	39.96	76
	39.98	42	39.98	94	39.98	107	39.98	44
	40	18	40	80	40	106	40	60

## Sheet: Figure 2f-2h
Figure 2f-2h	TEM observation of CNP formation

## Sheet: Figure 2i
Figure 2i	DLS results
	nm	intensity, %		nm	intensity, %		nm	intensity, %
	0.4	0		0.4	0		0.4	0
	0.463	0		0.463	0		0.463	0
	0.536	0		0.536	0		0.536	0
	0.621	0		0.621	0		0.621	0
	0.719	0		0.719	0		0.719	0
	0.833	0		0.833	0		0.833	0
	0.965	0		0.965	0		0.965	0
	1.12	0		1.12	0		1.12	0
	1.29	0		1.29	0		1.29	0
	1.5	0		1.5	0		1.5	0
	1.74	0		1.74	0		1.74	0
	2.01	0		2.01	0		2.01	0
	2.33	0		2.33	0		2.33	0
	2.7	0		2.7	0		2.7	0
	3.12	0		3.12	0		3.12	0
	3.62	0		3.62	0		3.62	0
	4.19	0		4.19	0		4.19	0
	4.85	0		4.85	0		4.85	0
	5.61	0		5.61	0		5.61	0
	6.5	0		6.5	0		6.5	0
	7.53	0		7.53	0		7.53	0
	8.72	0		8.72	0		8.72	0
	10.1	0		10.1	0		10.1	0
	11.7	0		11.7	0		11.7	0
	13.5	0		13.5	0		13.5	0
	15.7	0.4		15.7	0		15.7	0
	18.2	0.6		18.2	0		18.2	0.0109
	21	1		21	0		21	0.235
	24.4	2.8		24.4	0		24.4	0.603
	28.2	4.2		28.2	0.2		28.2	0.981
	32.7	1.6		32.7	0.6		32.7	1.21
	37.8	0.7		37.8	1.3		37.8	1.24
	43.8	0.12		43.8	5.6		43.8	1.8
	50.7	0		50.7	3.4		50.7	1.64
	58.8	0		58.8	1.48		58.8	1.12
	68.1	0		68.1	0.9		68.1	0.82
	78.8	0		78.8	0.32		78.8	3.2
	91.3	0		91.3	0		91.3	7.2
	106	0		106	0		106	10.6
	122	0		122	0		122	15.7
	142	1.09		142	0		142	15.2
	164	4.21		164	0		164	11.3
	190	6.64		190	0.6		190	8.1
	220	11.4		220	2.1		220	3.2
	255	15.8		255	6.8		255	0.91
	295	18.6		295	10.2		295	0.339
	342	13.3		342	19.4		342	0.0468
	396	10.6		396	16.8		396	0
	459	5.26		459	14.1		459	0
	531	1.68		531	13.2		531	0
	615	0		615	2.4		615	0
	712	0		712	0.6		712	0
	825	0		825	0		825	0
	955	0		955	0		955	0
	1110	0		1110	0		1110	0
	1280	0		1280	0		1280	0
	1480	0		1480	0		1480	0
	1720	0		1720	0		1720	0
	1990	0		1990	0		1990	0
	2300	0		2300	0		2300	0
	2670	0		2670	0		2670	0
	3090	0		3090	0		3090	0
	3580	0		3580	0		3580	0
	4150	0		4150	0		4150	0
	4800	0		4800	0		4800	0
	5560	0		5560	0		5560	0
	6440	0		6440	0		6440	0
	7460	0		7460	0		7460	0
	8630	0		8630	0		8630	0

## Sheet: Figure 2j
Figure 2j	UV-vis spectra
	wavalength	RG	M-γ-CD	RG@M-γ-CD	RG@γ-CD
	400	0.001	0.041	0.0473193	0.03724
	399	0.001	0.041	0.0466711	0.03648
	398	0.001	0.041	0.0466711	0.03648
	397	0.001	0.04	0.0473193	0.03724
	396	0	0.04	0.0486158	0.03724
	395	0	0.04	0.0505604	0.038
	394	0	0.04	0.052505	0.038
	393	0	0.04	0.0531532	0.038
	392	0	0.041	0.0531532	0.038
	391	0.001	0.042	0.0531532	0.03876
	390	0.001	0.043	0.052505	0.03876
	389	0.001	0.044	0.052505	0.04028
	388	0	0.044	0.0531532	0.04104
	387	0	0.043	0.0531532	0.0418
	386	-0.001	0.042	0.0538014	0.0418
	385	-0.001	0.041	0.0538014	0.0418
	384	-0.001	0.04	0.0531532	0.0418
	383	0	0.04	0.0518568	0.0418
	382	0	0.04	0.0505604	0.04256
	381	0	0.041	0.0499122	0.04332
	380	0.001	0.043	0.049264	0.04408
	379	0.001	0.045	0.049264	0.04332
	378	0.001	0.046	0.049264	0.0418
	377	0.001	0.048	0.0505604	0.04104
	376	0.001	0.048	0.0531532	0.0418
	375	0.001	0.048	0.0576907	0.04484
	374	0.002	0.048	0.0641728	0.04864
	373	0.002	0.046	0.0725995	0.05244
	372	0	0.044	0.0797298	0.05472
	371	-0.001	0.043	0.0842673	0.05624
	370	-0.004	0.043	0.0855637	0.05776
	369	-0.005	0.047	0.0842673	0.0608
	368	-0.004	0.053	0.0823227	0.06384
	367	-0.001	0.062	0.0797298	0.06764
	366	0.002	0.071	0.0777852	0.06916
	365	0.006	0.076	0.0758406	0.06992
	364	0.009	0.076	0.0751924	0.06916
	363	0.013	0.07	0.0751924	0.06536
	362	0.017	0.061	0.0764888	0.0608
	361	0.022	0.051	0.0784334	0.05472
	360	0.027	0.046	0.0790816	0.04864
	359	0.03	0.046	0.0777852	0.04484
	358	0.031	0.05	0.0745442	0.04332
	357	0.029	0.056	0.0713031	0.0456
	356	0.025	0.061	0.0700067	0.0494
	355	0.018	0.063	0.0700067	0.0532
	354	0.011	0.063	0.0719513	0.05624
	353	0.002	0.06	0.0732477	0.05776
	352	-0.005	0.057	0.0732477	0.05852
	351	-0.011	0.055	0.0719513	0.05852
	350	-0.012	0.052	0.0693585	0.05852
	349	-0.01	0.049	0.0667656	0.05852
	348	-0.005	0.046	0.0654692	0.05852
	347	0	0.042	0.0654692	0.05776
	346	0.004	0.039	0.0680621	0.057
	345	0.006	0.037	0.0725995	0.05624
	344	0.005	0.037	0.0777852	0.05548
	343	0.003	0.038	0.0823227	0.05548
	342	0.001	0.041	0.0862119	0.05548
	341	0.001	0.044	0.0888048	0.057
	340	0.002	0.05	0.0901012	0.05852
	339	0.005	0.057	0.0901012	0.06004
	338	0.008	0.064	0.0901012	0.06156
	337	0.007	0.069	0.089453	0.06384
	336	0.003	0.07	0.0881566	0.06612
	335	-0.002	0.067	0.0868601	0.06764
	334	-0.008	0.062	0.0842673	0.06764
	333	-0.012	0.055	0.0816745	0.06688
	332	-0.011	0.05	0.0790816	0.06612
	331	-0.008	0.047	0.0784334	0.06536
	330	-0.005	0.046	0.0797298	0.0646
	329	-0.003	0.046	0.0836191	0.0646
	328	-0.003	0.048	0.0888048	0.06536
	327	-0.004	0.052	0.092694	0.06612
	326	-0.002	0.055	0.0946387	0.06764
	325	0.002	0.06	0.0952869	0.07068
	324	0.009	0.064	0.0946387	0.07296
	323	0.016	0.069	0.0946387	0.07524
	322	0.019	0.072	0.0952869	0.07676
	321	0.017	0.075	0.0978797	0.07676
	320	0.011	0.076	0.100473	0.07676
	319	0.004	0.076	0.102417	0.07752
	318	0	0.074	0.102417	0.07752
	317	0	0.071	0.101769	0.07828
	316	0.003	0.067	0.0991761	0.07752
	315	0.005	0.063	0.0965833	0.07752
	314	0.006	0.059	0.0959351	0.07752
	313	0.005	0.057	0.0972315	0.0798
	312	0.003	0.057	0.102417	0.0836
	311	0.003	0.058	0.110196	0.08816
	310	0.005	0.061	0.117974	0.09348
	309	0.009	0.064	0.125105	0.09804
	308	0.015	0.068	0.128994	0.1026
	307	0.021	0.073	0.132883	0.10944
	306	0.026	0.079	0.137421	0.11704
	305	0.029	0.083	0.144551	0.12616
	304	0.03	0.086	0.153626	0.13604
	303	0.03	0.085	0.163349	0.14592
	302	0.032	0.082	0.172424	0.15428
	301	0.037	0.078	0.180202	0.16188
	300	0.047	0.076	0.186685	0.1672
	299	0.059	0.077	0.193167	0.171
	298	0.072	0.08	0.199649	0.17328
	297	0.085	0.086	0.206779	0.17632
	296	0.098	0.093	0.214558	0.18012
	295	0.111	0.098	0.222336	0.18544
	294	0.125	0.101	0.230115	0.19228
	293	0.139	0.103	0.238541	0.19912
	292	0.151	0.105	0.247616	0.20672
	291	0.16	0.106	0.257988	0.21508
	290	0.168	0.108	0.269007	0.22344
	289	0.174	0.109	0.280027	0.23408
	288	0.18	0.11	0.290398	0.247
	287	0.188	0.109	0.300121	0.26144
	286	0.197	0.106	0.309844	0.27512
	285	0.209	0.103	0.318919	0.28728
	284	0.224	0.101	0.329291	0.29716
	283	0.239	0.102	0.340958	0.30552
	282	0.256	0.105	0.353923	0.31464
	281	0.274	0.11	0.36948	0.32604
	280	0.293	0.117	0.386981	0.34048
	279	0.312	0.123	0.407076	0.35948
	278	0.331	0.127	0.430411	0.38152
	277	0.351	0.129	0.45634	0.40508
	276	0.372	0.131	0.483565	0.42788
	275	0.394	0.132	0.512086	0.45068
	274	0.418	0.133	0.539311	0.47196
	273	0.444	0.134	0.565887	0.49248
	272	0.471	0.134	0.590519	0.51148
	271	0.502	0.133	0.614503	0.52972
	270	0.535	0.132	0.635894	0.54492
	269	0.571	0.131	0.655988	0.55632
	268	0.61	0.131	0.672842	0.56316
	267	0.649	0.133	0.685806	0.56392
	266	0.685	0.137	0.694233	0.56012
	265	0.718	0.143	0.697474	0.551
	264	0.744	0.149	0.694881	0.53884
	263	0.765	0.155	0.688399	0.52592
	262	0.779	0.161	0.678028	0.51224
	261	0.787	0.168	0.665064	0.50008
	260	0.789	0.173	0.650155	0.48868
	259	0.784	0.177	0.633301	0.47728
	258	0.772	0.18	0.614503	0.46436
	257	0.753	0.18	0.59376	0.44992
	256	0.729	0.179	0.572369	0.43548
	255	0.701	0.178	0.550979	0.42028
	254	0.671	0.176	0.530884	0.40508
	253	0.64	0.174	0.512086	0.39216
	252	0.61	0.173	0.494584	0.38
	251	0.579	0.172	0.479027	0.36936
	250	0.549	0.172	0.45	0.35948
	249	0.519	0.172	0.44	0.35036
	248	0.489	0.173	0.432	0.34352
	247	0.461	0.175	0.42717	0.3382
	246	0.434	0.178	0.419392	0.3344
	245	0.408	0.181	0.414854	0.33212
	244	0.384	0.186	0.413558	0.33136
	243	0.361	0.19	0.413558	0.33136
	242	0.34	0.195	0.414206	0.33288
	241	0.322	0.201	0.414854	0.3382
	240	0.309	0.208	0.416151	0.34656
	239	0.301	0.215	0.416799	0.35644
	238	0.296	0.223	0.417447	0.36404
	237	0.293	0.232	0.418096	0.37316
	236	0.29	0.241	0.42004	0.38304
	235	0.287	0.25	0.421337	0.39444
	234	0.285	0.259	0.423929	0.4066
	233	0.285	0.268	0.425874	0.42104
	232	0.287	0.276	0.429115	0.43776
	231	0.29	0.285	0.438838	0.45676
	230	0.293	0.293	0.449858	0.47956
	229	0.296	0.3	0.46347	0.50616
	228	0.298	0.306	0.479027	0.53124
	227	0.299	0.311	0.497825	0.55024
	226	0.3	0.328	0.518568	0.56848
	225	0.303	0.348	0.541904	0.589
	224	0.308	0.361	0.569128	0.61636
	223	0.315	0.375	0.602187	0.64068
	222	0.324	0.4	0.642376	0.665
	221	0.336	0.421	0.689047	0.68248
	220	0.35	0.456	0.737663	0.71744
	219	0.366	0.4926	0.781093	0.74632
	218	0.386	0.5364	0.824523	0.78432
	217	0.409	0.582	0.89453	0.81168
	216	0.436	0.6192	1.04167	0.8702
	215	0.467	0.6408	1.31133	0.912
	214	0.504	0.657	1.71581	0.95912
	213	0.551	0.7224	2.20456	1.02676
	212	0.608	0.9114	2.68164	1.15444
	211	0.664	1.2714	3.05048	1.61044
	210	0.702	1.7748	3.26179	2.24808
	209	0.713	2.3172	3.32921	2.93512
	208	0.737	2.7588	3.3117	3.49448
	207	0.868	3.0174	3.27087	3.82204
	206	1.222	3.0996	3.24235	3.92616
	205	1.867	3.075	3.23392	3.895
	204	2.746	3.0252	3.23651	3.83192
	203	3.684	2.997	3.23975	3.7962
	202	4.48	2.9916	3.24105	3.78936
	201	4.992	2.9964	3.24105	3.79544
	200	5.225	3	3.2404	3.8

## Sheet: Figure 2k
Figure 2k					Controlled release profiles of RG@M-γ-CD CNPs
HPLC curves of RG for monitoring of drug release
				time h	PBS with serum (10% v/v)			gastric juice			intestinal fluid			PBS with lipid 2%			PBS with lipid 5%			PBS with lipid 10%
				0	0	0	1	0	0	1	0	0	1	0	0	1	0	0	1	0	0	1
				0.5	0.6	1.6	3	1.5	0.6	3	2.2	0.8	3	4.3	1.9	3	4.3	2.6	3	5.2	2	3
				1	1.2	1.1	3	1.7	0.5	3	2.6	0.5	3	4.4	1.8	3	4.4	2.1	3	6.7	3.2	3
				2	7.3	1.8	3	2.3	0.7	3	2.4	1.3	3	12.7	4.3	3	12.7	6.2	3	42.3	6.6	3
				4	9.4	4.1	3	11.8	4.5	3	17.3	6.3	3	36.5	10.2	3	36.5	10.3	3	56.5	11.8	3
				12	16.7	2.2	3	29.2	10.2	3	18.2	5.2	3	42.6	6.6	3	42.6	12.6	3	66.7	4.3	3
				16	17.2	5.4	3	31.6	6.6	3	38.2	11.5	3	58.4	8.4	3	58.7	18.4	3	72.4	10.4	3
				20	17.4	3.2	3	30.2	5.3	3	36.1	4	3	67.7	12.3	3	63.5	8.4	3	76.4	8.2	3
				24	21.2	6.5	3	31.7	11.2	3	39.3	2.2	3	70.4	10.2	3	66.52	6.6	3	75.6	4.3	3

## Sheet: Figure 3c
Figure 3c	FACS of cell uptake by CRC cells
	CT26			HT29
Control	6798	6239	5680	3486	3128	2450
5 μM	11323	12445	10542	9672	10584	8242
10μM	14839	13526	13354	12483	12725	11660
5 μM	15057	15494	14508	17426	15475	15085
10μM	24144	23785	24773	25105	25424	24690
CT26 5 μM	Column B	RG@M-γ-CD	CT26 10 μM	Column B	RG@M-γ-CD	HT29 5 uM	Column B	RG@M-γ-CD	HT29 10 um	Column B	RG@M-γ-CD
	vs.	vs.		vs.	vs.		vs.	vs.		vs.	vs.
	Column A	RG@γ-CD		Column A	RG@γ-CD		Column A	RG@γ-CD		Column A	RG@γ-CD
	Unpaired t test			Unpaired t test			Unpaired t test			Unpaired t test
	P value	0.0045		P value	<0.0001		P value	0.0028		P value	<0.0001
	P value summary	**		P value summary	****		P value summary	**		P value summary	****
	Significantly different (P < 0.05)?	Yes		Significantly different (P < 0.05)?	Yes		Significantly different (P < 0.05)?	Yes		Significantly different (P < 0.05)?	Yes
	One- or two-tailed P value?	Two-tailed		One- or two-tailed P value?	Two-tailed		One- or two-tailed P value?	Two-tailed		One- or two-tailed P value?	Two-tailed
	t, df	t=5.764, df=4		t, df	t=18.75, df=4		t, df	t=6.532, df=4		t, df	t=33.11, df=4
	How big is the difference?			How big is the difference?			How big is the difference?			How big is the difference?
	Mean of column A	11437		Mean of column A	13906		Mean of column A	9499		Mean of column A	12289
	Mean of column B	15020		Mean of column B	24234		Mean of column B	15995		Mean of column B	25073
	Difference between means (B - A) ± SEM	3583 ± 621.6		Difference between means (B - A) ± SEM	10328 ± 550.7		Difference between means (B - A) ± SEM	6496 ± 994.4		Difference between means (B - A) ± SEM	12784 ± 386.1
	95% confidence interval	1857 to 5309		95% confidence interval	8799 to 11857		95% confidence interval	3735 to 9257		95% confidence interval	11712 to 13856
	R squared (eta squared)	0.8925		R squared (eta squared)	0.9888		R squared (eta squared)	0.9143		R squared (eta squared)	0.9964
	F test to compare variances			F test to compare variances			F test to compare variances			F test to compare variances
	F, DFn, Dfd	3.749, 2, 2		F, DFn, Dfd	2.638, 2, 2		F, DFn, Dfd	1.129, 2, 2		F, DFn, Dfd	2.301, 2, 2
	P value	0.4212		P value	0.5498		P value	0.9395		P value	0.6059
	P value summary	ns		P value summary	ns		P value summary	ns		P value summary	ns
	Significantly different (P < 0.05)?	No		Significantly different (P < 0.05)?	No		Significantly different (P < 0.05)?	No		Significantly different (P < 0.05)?	No
	Data analyzed			Data analyzed			Data analyzed			Data analyzed
	Sample size, column A	3		Sample size, column A	3		Sample size, column A	3		Sample size, column A	3
	Sample size, column B	3		Sample size, column B	3		Sample size, column B	3		Sample size, column B	3

## Sheet: Figure 3d
Figure 3d	MTT assay
	CT26 cells
Concentrations	RG					M-γ-CD					mixture					RG@γ-CD					RG@M-γ-CD
0	108	110	109	92	97	100	104	102	99	95.5	108	105	100	99	97	105	100	103	97	93	108	110	109	92	97
0.5	99	87	95	92	84	98	105	103	99	96	95	82	92	96	73	87	99	102	99	104	92	94	85	88	94
1	95	90	86	79	84	97	92	87	90	98	85	82	70	91	86	80	91	93	81	77	67	82	76	79	73
2	82	87	90	73	70	82	72	72	80	97	82	67	84	75	86	71	74	83	68	71	69	55	57	51	48
4	69	61	75	76	83	90	82	87	94	86	60	66	72	59	63	62	58	59	63	66	52	44	47	62	53
5	56	63	69	59	74	89	92	82	83	84	74	67	58	68	53	58	60	55	47	51	40	26	30	32	29
6	66	52	43	46	57	80	91	84	78	88	52	48	63	55	42	47	52	44	57	43	28	19	23	26	27
8	52	44	60	42	53	82	76	90	92	70	58	47	60	44	42	38	32	38	27	36	12	15	10	6	12
10	47	55	53	42	51	82	80	72	70	74	32	41	51	46	34	24	33	25	20	19	14	5	9	5	10
	HT29 cells
Concentrations	RG					M-γ-CD					mixture					RG@γ-CD					RG@M-γ-CD
0	108	110	109	92	97	108	105	100	99	97	100	104	102	99	95.5	108	110	109	92	97	108	110	109	92	97
0.5	96	105	95	101	96	87	87	86	92	85	101	97	94	97	94	99	107	96	103	98	83	89	92	85	92
1	86	80	92	91	83	82	93	93	87	88	83	86	85	93	92	90	90	83	75	82	74	74	77	62	68
2	80	76	85	85	77	75	86	78	90	92	82	86	77	84	77	73	77	77	63	62	52	64	47	44	51
4	64	78	77	82	86	79	91	72	93	94	66	57	61	67	56	64	62	73	61	48	45	51	60	42	40
5	47	57	45	58	66	82	77	82	88	80	60	45	67	52	54	51	53	50	61	44	42	44	58	50	36
6	58	43	39	52	60	82	88	72	77	81	65	50	58	51	61	44	51	58	36	59	36	42	48	30	47
8	41	43	55	42	56	81	86	82	77	80	60	55	60	48	53	43	42	21	34	30	26	24	17	20	17
10	44	50	42	41	31	87	83	82	79	82	60	36	42	32	47	36	24	27	32	34	15	20	22	18	12
						CT26
						2way ANOVA multiple comparisons test	Mean Diff.	95.00% CI of diff.	Significant?	Summary	Adjusted P Value
						10
						RG@M-γ-CD vs. RG	-41	-51.21 to -30.79	Yes	****	<0.0001
						RG@M-γ-CD vs. M-γ-CD	-67	-77.21 to -56.79	Yes	****	<0.0001
						RG@M-γ-CD vs. mixture	-32.2	-42.41 to -21.99	Yes	****	<0.0001
						RG@M-γ-CD vs. RG@γ-CD	-15.6	-25.81 to -5.388	Yes	***	0.0009
						HT29
						2way ANOVA multiple comparisons test	Mean Diff.	95.00% CI of diff.	Significant?	Summary	Adjusted P Value
						10
						RG@M-γ-CD vs. RG	-24.2	-34.51 to -13.89	Yes	****	<0.0001
						RG@M-γ-CD vs. M-γ-CD	-65.2	-75.51 to -54.89	Yes	****	<0.0001
						RG@M-γ-CD vs. mixture	-26	-36.31 to -15.69	Yes	****	<0.0001
						RG@M-γ-CD vs. RG@γ-CD	-13.2	-23.51 to -2.895	Yes	**	0.0069
						two-way ANOVA followed by Tukey’s multiple comparison test

## Sheet: Figure 3f
Figure 3f	BrdU assay
	Control			M-γ-CD			RG			Mix			RG@γ-CD			RG@M-γ-CD
CT26 cells	38.4	44.6	29.3	30.8	35.2	34.7	22.7	28.3	18.2	24.6	16.8	19	11.4	17.2	10.7	6.96	11.3	8.27
HT29 cells	45.6	37.2	33.6	33.9	41.2	36.45	25.3	30.6	22.7	26.9	20.3	17.8	22.7	18.7	14	12.4	14.6	16.8
CT26	Dunnett's multiple comparisons test	Mean Diff.	95.00% CI of diff.	Significant?	Summary	Adjusted P Value	A-?
	Control vs. M-γ-CD	3.867	-6.924 to 14.66	No	ns	0.7501	B	M-γ-CD
	Control vs. RG	14.37	3.576 to 25.16	Yes	**	0.0091	C	RG
	Control vs. Mix	17.3	6.510 to 28.09	Yes	**	0.0023	D	Mix
	Control vs. RG@γ-CD	24.33	13.54 to 35.12	Yes	***	0.0001	E	RG@γ-CD
	Control vs. RG@M-γ-CD	28.59	17.80 to 39.38	Yes	****	<0.0001	F	RG@M-γ-CD
	Test details	Mean 1	Mean 2	Mean Diff.	SE of diff.	n1	n2	q	DF
	Control vs. M-γ-CD	37.43	33.57	3.867	3.719	3	3	1.04	12
	Control vs. RG	37.43	23.07	14.37	3.719	3	3	3.863	12
	Control vs. Mix	37.43	20.13	17.3	3.719	3	3	4.652	12
	Control vs. RG@γ-CD	37.43	13.1	24.33	3.719	3	3	6.543	12
	Control vs. RG@M-γ-CD	37.43	8.843	28.59	3.719	3	3	7.687	12
HT29	Dunnett's multiple comparisons test	Mean Diff.	95.00% CI of diff.	Significant?	Summary	Adjusted P Value	A-?
	Control vs. M-γ-CD	1.617	-8.698 to 11.93	No	ns	0.9868	B	M-γ-CD
	Control vs. RG	12.6	2.285 to 22.92	Yes	*	0.016	C	RG
	Control vs. Mix	17.13	6.818 to 27.45	Yes	**	0.0018	D	Mix
	Control vs. RG@γ-CD	20.33	10.02 to 30.65	Yes	***	0.0004	E	RG@γ-CD
	Control vs. RG@M-γ-CD	24.2	13.88 to 34.52	Yes	****	<0.0001	F	RG@M-γ-CD
	Test details	Mean 1	Mean 2	Mean Diff.	SE of diff.	n1	n2	q	DF
	Control vs. M-γ-CD	38.8	37.18	1.617	3.555	3	3	0.4547	12
	Control vs. RG	38.8	26.2	12.6	3.555	3	3	3.544	12
	Control vs. Mix	38.8	21.67	17.13	3.555	3	3	4.819	12
	Control vs. RG@γ-CD	38.8	18.47	20.33	3.555	3	3	5.719	12
	Control vs. RG@M-γ-CD	38.8	14.6	24.2	3.555	3	3	6.807	12

## Sheet: Figure 3h
Figure 3h	Annexin V-PI assay
	Control			M-γ-CD			RG			Mix			RG@γ-CD			RG@M-γ-CD
CT26	2.32	4.26	7.22	8	8.6	10.25	33.2	26.5	30.1	33.9	27.2	28.9	42.6	38.2	39.1	50.2	51.5	44.1
HT29	5.45	12.4	7.22	12.3	8	14.23	28.2	36.5	24	30.4	24.96	22.4	33.2	36.8	29.74	46.2	42	36.4
CT26	Dunnett's multiple comparisons test	Mean Diff.	95.00% CI of diff.	Significant?	Summary	Adjusted P Value	A-?
	Control vs. M-γ-CD	-4.35	-11.31 to 2.613	No	ns	0.299	B	M-γ-CD
	Control vs. RG	-25.33	-32.30 to -18.37	Yes	***	0.0004	C	RG
	Control vs. Mix	-25.4	-32.36 to -18.44	Yes	***	0.0006	D	Mix
	Control vs. RG@γ-CD	-35.37	-42.33 to -28.40	Yes	****	<0.0001	E	RG@γ-CD
	Control vs. RG@M-γ-CD	-44	-50.96 to -37.04	Yes	****	<0.0001	F	RG@M-γ-CD
	Test details	Mean 1	Mean 2	Mean Diff.	SE of diff.	n1	n2	q	DF
	Control vs. M-γ-CD	4.6	8.95	-4.35	2.4	3	3	1.813	12
	Control vs. RG	4.6	29.93	-25.33	2.4	3	3	10.56	12
	Control vs. Mix	4.6	30	-25.4	2.4	3	3	10.58	12
	Control vs. RG@γ-CD	4.6	39.97	-35.37	2.4	3	3	14.74	12
	Control vs. RG@M-γ-CD	4.6	48.6	-44	2.4	3	3	18.33	12
HT29	Dunnett's multiple comparisons test	Mean Diff.	95.00% CI of diff.	Significant?	Summary	Adjusted P Value	A-?
	Control vs. M-γ-CD	-3.153	-13.61 to 7.308	No	ns	0.8471	B	M-γ-CD
	Control vs. RG	-21.21	-31.67 to -10.75	Yes	***	0.0003	C	RG
	Control vs. Mix	-17.56	-28.02 to -7.102	Yes	**	0.0016	D	Mix
	Control vs. RG@γ-CD	-24.89	-35.35 to -14.43	Yes	****	<0.0001	E	RG@γ-CD
	Control vs. RG@M-γ-CD	-33.18	-43.64 to -22.72	Yes	****	<0.0001	F	RG@M-γ-CD
	Test details	Mean 1	Mean 2	Mean Diff.	SE of diff.	n1	n2	q	DF
	Control vs. M-γ-CD	8.357	11.51	-3.153	3.606	3	3	0.8746	12
	Control vs. RG	8.357	29.57	-21.21	3.606	3	3	5.882	12
	Control vs. Mix	8.357	25.92	-17.56	3.606	3	3	4.871	12
	Control vs. RG@γ-CD	8.357	33.25	-24.89	3.606	3	3	6.903	12
	Control vs. RG@M-γ-CD	8.357	41.53	-33.18	3.606	3	3	9.201	12

## Sheet: Figure 3i
Figure 3i	Micro-tube formation
	Control			RG			M-γ-CD			Mix			RG@γ-CD			RG@M-γ-CD
HUVECs	32	33	46	34	24	26	25	40	31	19	31	20	10	8	13	5	6	12
	Dunnett's multiple comparisons test	Mean Diff.	95.00% CI of diff.	Significant?	Summary	Adjusted P Value	A-?
	Control vs. RG	9	-5.048 to 23.05	No	ns	0.2795	B	RG
	Control vs. M-γ-CD	5	-9.048 to 19.05	No	ns	0.7545	C	M-γ-CD
	Control vs. Mix	13.67	-0.3814 to 27.71	No	ns	0.0574	D	Mix
	Control vs. RG@γ-CD	26.67	12.62 to 40.71	Yes	***	0.0006	E	RG@γ-CD
	Control vs. RG@M-γ-CD	29.33	15.29 to 43.38	Yes	***	0.0003	F	RG@M-γ-CD
	Test details	Mean 1	Mean 2	Mean Diff.	SE of diff.	n1	n2	q	DF
	Control vs. RG	37	28	9	4.842	3	3	1.859	12
	Control vs. M-γ-CD	37	32	5	4.842	3	3	1.033	12
	Control vs. Mix	37	23.33	13.67	4.842	3	3	2.823	12
	Control vs. RG@γ-CD	37	10.33	26.67	4.842	3	3	5.507	12
	Control vs. RG@M-γ-CD	37	7.667	29.33	4.842	3	3	6.058	12

[truncated: 33 more sheets: Figure 3j, Figure 4b, Figure 4d, Figure 4e, Figure 4f, Figure 4g, Figure 5a, Figure 5d, Figure 5e, Figure 5f, Figure 5h, Figure 5i, Figure 5j, Figure 6e, Figure 7b, Figure 7c, Figure 7e, Figure 7f, Figure 7g, Figure 7i …]
